# Supplementary material for: Insights into the role of MSLN-positive circulating tumor cell as an auxiliary diagnostic biomarker in epithelial ovarian cancer
Source: Front Oncol. 2025 Jul 28;15:1563095. doi: 10.3389/fonc.2025.1563095 (PMC12336444; doi:10.3389/fonc.2025.1563095)
Supplement: Supplementary file 3 [file Table1.xlsx]

## Sheet: Sheet1
GENE_id	Normal	Tumor	logFC	pValue	FDR
MT-TP	0	11.9697	11.9697	9.57455e-49	4.59288e-47
CLDN3	0.290612	9.16229	8.87168	2.04833e-48	4.59288e-47
SLPI	1.64482	10.1797	8.53488	1.02314e-47	9.20083e-47
WFDC2	2.01645	9.86942	7.85297	2.48301e-48	4.59288e-47
CD24	0.877702	8.34132	7.46362	1.06113e-47	9.4788e-47
MSLN	0.772892	8.21595	7.44306	3.221e-48	4.7157e-47
RPL41P5	0	7.36884	7.36884	9.96348e-49	4.59288e-47
FOLR1	0.290997	7.54656	7.25556	2.14167e-48	4.59288e-47
CRABP2	1.70267	8.86951	7.16684	5.81044e-48	6.29124e-47
SLC34A2	0.232483	7.21101	6.97853	2.24727e-48	4.59288e-47
HMGA1	1.56264	8.19925	6.63661	2.30553e-48	4.59288e-47
MAL2	0.386519	6.99624	6.60972	7.23079e-48	7.2289e-47
EPCAM	0.676128	7.27402	6.59789	2.72611e-48	4.59288e-47
KLK7	0.251013	6.71219	6.46118	4.38297e-48	5.34563e-47
LCN2	0.576752	6.82884	6.25209	8.60116e-47	5.40782e-46
AC018738.1	0.612135	6.82423	6.21209	2.03125e-48	4.59288e-47
KRT7	0.88604	7.05093	6.16489	3.26425e-48	4.72097e-47
CLDN4	0.613593	6.77764	6.16405	1.70238e-47	1.37311e-46
TACSTD2	0.770148	6.85964	6.0895	1.00749e-46	6.20311e-46
KLK6	0.457619	6.47517	6.01755	6.22579e-47	4.06709e-46
SCGB2A1	0.181124	6.12381	5.94269	5.37628e-48	6.00369e-47
KRT8	2.29117	8.23021	5.93904	2.134e-48	4.59288e-47
UCP2	1.60544	7.29467	5.68924	2.05407e-48	4.59288e-47
C19orf33	1.56408	7.22692	5.66284	3.30029e-47	2.36471e-46
UBE2C	0.584538	6.20163	5.61709	2.21953e-48	4.59288e-47
SPP1	1.83094	7.4404	5.60946	2.00914e-47	1.56755e-46
KRT18	2.52583	8.11755	5.59173	2.10695e-48	4.59288e-47
ST14	0.501841	6.05207	5.55023	4.00967e-48	5.14547e-47
PRSS8	0.423524	5.95458	5.53106	1.07515e-47	9.56384e-47
MT-TY	0	5.51173	5.51173	9.9684e-49	4.59288e-47
AP1M2	0.315565	5.82295	5.50738	2.55255e-48	4.59288e-47
KLK5	0.153308	5.58726	5.43395	1.72751e-47	1.39122e-46
SPINT1	1.17541	6.5892	5.41378	1.2217e-47	1.05345e-46
CLDN7	0.886855	6.16279	5.27594	5.28096e-47	3.5198e-46
SOX17	1.31121	6.577	5.26579	1.08895e-47	9.66366e-47
CTXN1	1.67364	6.91785	5.24421	2.05416e-48	4.59288e-47
S100A1	0.900707	6.1014	5.20069	1.49067e-46	8.82943e-46
TMEM238	0.348365	5.52651	5.17814	2.19121e-48	4.59288e-47
MMP7	0.269286	5.34042	5.07114	1.88592e-47	1.49036e-46
FAM83H	0.36456	5.38864	5.02408	3.10121e-48	4.67701e-47
ATP6V1B1	1.09789	6.08886	4.99097	2.49946e-46	1.4001e-45
CDC20	0.501941	5.45162	4.94968	2.24835e-48	4.59288e-47
LSR	1.99237	6.91544	4.92307	2.13478e-48	4.59288e-47
ESRP1	0.306105	5.19888	4.89278	1.88542e-47	1.49036e-46
IFI6	4.73632	9.62407	4.88774	1.15856e-47	1.01131e-46
DEFB1	0.361174	5.1631	4.80193	2.69808e-45	1.24417e-44
HLA-DRA	4.30415	9.08659	4.78244	8.8642e-46	4.42115e-45
RHEX	0.316004	5.0846	4.7686	2.28459e-46	1.29604e-45
MYBL2	0.262883	5.01626	4.75337	2.19094e-48	4.59288e-47
LYPD1	0.522392	5.2644	4.74201	4.42193e-47	3.03508e-46
CKS2	2.04789	6.78319	4.7353	2.05425e-48	4.59288e-47
PAX8	1.16682	5.89449	4.72767	2.38198e-44	9.72373e-44
CXCL10	0.457044	5.17478	4.71773	1.01911e-46	6.27163e-46
TPX2	0.356515	5.07064	4.71413	2.16323e-48	4.59288e-47
PTGS1	0.926966	5.62163	4.69466	2.79819e-48	4.59288e-47
SCGB1D2	0.31458	5.00279	4.68821	8.19319e-47	5.17583e-46
VAMP8	2.38247	7.05461	4.67214	6.77996e-48	6.91059e-47
AL022718.1	0	4.65992	4.65992	9.9686e-49	4.59288e-47
CRABP1	0.274497	4.92608	4.65158	2.02009e-44	8.34027e-44
TK1	0.733315	5.36683	4.63351	2.08117e-48	4.59288e-47
RPL37P2	1.11278	5.74061	4.62783	2.05454e-48	4.59288e-47
ELF3	0.868036	5.47983	4.6118	1.26036e-45	6.1256e-45
CLDN6	0.0348824	4.64304	4.60816	4.25355e-48	5.27532e-47
CDKN2A	0.574808	5.1816	4.6068	2.69568e-46	1.49604e-45
PSAT1	1.38736	5.99151	4.60415	4.09724e-47	2.85028e-46
MUC1	2.40652	7.00362	4.5971	1.58761e-46	9.35038e-46
S100A14	0.784355	5.34449	4.56014	1.55848e-45	7.45136e-45
SCNN1A	1.67692	6.23179	4.55487	4.89408e-47	3.30689e-46
CHI3L1	1.65616	6.21047	4.55431	1.92936e-41	6.1923e-41
SNORD104	0	4.53772	4.53772	9.9686e-49	4.59288e-47
VTCN1	0.213454	4.7395	4.52605	4.50091e-48	5.43054e-47
RPL41P1	0	4.51289	4.51289	9.96879e-49	4.59288e-47
PTMAP4	0.0666017	4.57804	4.51144	1.51615e-48	4.59288e-47
PDZK1IP1	0.501868	5.00803	4.50616	9.33656e-46	4.63232e-45
ISG15	2.59608	7.08256	4.48648	4.95628e-47	3.34481e-46
RAB25	0.576835	5.04014	4.46331	3.2801e-44	1.31964e-43
FOXJ1	0.188618	4.63852	4.4499	7.87742e-48	7.65453e-47
SERINC2	0.625715	5.07389	4.44817	7.23246e-48	7.2289e-47
ARL4C	0.9713	5.39489	4.42359	5.18326e-48	5.87234e-47
KLK8	0.330738	4.75186	4.42112	2.50125e-46	1.40057e-45
CP	0.793334	5.21197	4.41864	4.43373e-45	1.976e-44
HLA-DRB1	3.56392	7.96365	4.39973	3.77115e-45	1.69688e-44
TMC4	1.0886	5.48727	4.39866	2.46042e-48	4.59288e-47
AQP5	0.220745	4.61441	4.39367	2.65528e-48	4.59288e-47
DSP	0.957923	5.34217	4.38424	2.72972e-46	1.51362e-45
PI3	0.481625	4.85693	4.3753	2.26736e-44	9.30144e-44
IL4I1	0.363056	4.73159	4.36854	4.61833e-48	5.50731e-47
AC016596.2	0	4.3659	4.3659	9.96872e-49	4.59288e-47
EYA2	0.469616	4.81513	4.34552	1.80136e-46	1.04458e-45
MT-TC	0	4.30604	4.30604	9.96834e-49	4.59288e-47
RPL13AP25	0.730046	5.03158	4.30153	2.05459e-48	4.59288e-47
GRB7	0.837419	5.12077	4.28335	8.43343e-48	8.05612e-47
TMSB4XP8	1.27583	5.54752	4.27169	2.82009e-47	2.07175e-46
CDH1	0.989784	5.26012	4.27034	3.17469e-46	1.7323e-45
SST	0.842313	5.10713	4.26481	3.18573e-35	7.51684e-35
SMPDL3B	0.158543	4.41158	4.25303	2.04993e-48	4.59288e-47
LAD1	0.441111	4.68431	4.2432	1.27626e-45	6.19781e-45
CBLC	0.163449	4.40325	4.2398	4.84171e-47	3.27582e-46
SMIM22	0.340767	4.57849	4.23772	4.96598e-47	3.35015e-46
PKP3	0.434874	4.66462	4.22974	1.63821e-45	7.80855e-45
CXXC5	1.52449	5.75195	4.22746	2.59028e-48	4.59288e-47
AC007906.2	0.266087	4.49247	4.22638	1.41699e-47	1.1848e-46
KCNK15	1.08314	5.30061	4.21747	1.959e-47	1.53774e-46
BCAM	4.69718	8.91317	4.216	6.88457e-47	4.45209e-46
SOX9	0.278788	4.46583	4.18704	3.14165e-48	4.67701e-47
CXCL17	0.192226	4.3784	4.18617	3.11607e-45	1.42209e-44
FOXQ1	0.084109	4.23671	4.1526	1.35515e-47	1.14079e-46
DAPL1	0.600371	4.74103	4.14066	1.3279e-42	4.61486e-42
UBE2T	0.722965	4.85361	4.13065	2.13559e-48	4.59288e-47
AC010970.1	0	4.12384	4.12384	9.96866e-49	4.59288e-47
CITED4	2.405	6.52248	4.11748	2.10802e-48	4.59288e-47
MT1G	1.13143	5.2486	4.11718	1.26465e-41	4.10359e-41
ASF1B	0.560673	4.62594	4.06527	2.05458e-48	4.59288e-47
MIR647	0	4.06425	4.06425	9.96885e-49	4.59288e-47
C1orf210	0.156123	4.21962	4.0635	4.91602e-48	5.73591e-47
NUAK2	0.827538	4.89089	4.06335	7.42052e-48	7.357e-47
BHLHE41	1.92767	5.97965	4.05198	2.97873e-45	1.36494e-44
NR2F6	2.53066	6.58035	4.04969	2.05428e-48	4.59288e-47
S100A11	6.02217	10.0651	4.0429	1.26208e-47	1.08205e-46
KDF1	0.186481	4.15364	3.96716	6.59765e-48	6.80987e-47
AC004967.1	0.345604	4.30968	3.96408	2.0499e-48	4.59288e-47
CLDN16	0.137145	4.09722	3.96008	3.84469e-44	1.53416e-43
DHCR24	3.32011	7.27617	3.95606	2.19525e-45	1.02683e-44
LAPTM4B	3.96959	7.91969	3.9501	2.05325e-48	4.59288e-47
KPNA2	1.7784	5.72795	3.94955	2.30694e-48	4.59288e-47
RNU6-8	0.0429691	3.98419	3.94122	2.02455e-48	4.59288e-47
KRT17	0.559036	4.49703	3.93799	3.09603e-46	1.69281e-45
AC022509.2	0.077025	4.00496	3.92794	2.25273e-48	4.59288e-47
ETV4	0.345573	4.25397	3.9084	3.76052e-48	4.95607e-47
UPK3B	1.3629	5.26908	3.90619	1.62393e-41	5.23556e-41
MT-RNR2	9.03667	12.9293	3.8926	1.74786e-48	4.59288e-47
MTCO3P12	0.833088	4.72425	3.89116	2.05472e-48	4.59288e-47
DOK5	0.61072	4.5016	3.89088	7.08953e-46	3.60176e-45
ESPN	0.407591	4.27212	3.86453	8.33484e-47	5.25113e-46
ALDH3B2	0.190432	4.029	3.83857	7.91812e-46	3.9889e-45
SPON1	3.37183	7.19945	3.82762	5.16124e-39	1.44196e-38
HIST1H4I	0.414191	4.23504	3.82085	2.05462e-48	4.59288e-47
AGRN	2.33418	6.14676	3.81258	2.05449e-48	4.59288e-47
SAMD10	0.464415	4.26983	3.80541	2.27762e-48	4.59288e-47
MYH14	0.419208	4.21098	3.79177	4.77201e-47	3.24165e-46
TNNT1	0.983437	4.77445	3.79101	1.09492e-42	3.83675e-42
FGF18	0.308354	4.09364	3.78529	4.44386e-48	5.37876e-47
SFN	0.636863	4.41617	3.7793	1.62591e-44	6.76847e-44
TMPRSS3	0.196292	3.97265	3.77636	3.51681e-48	4.81945e-47
MAL	1.1714	4.93312	3.76173	1.00624e-37	2.64054e-37
MT-RNR1	7.62425	11.3689	3.74465	1.96926e-48	4.59288e-47
MIR570	0	3.74122	3.74122	9.96879e-49	4.59288e-47
ALPL	1.22822	4.96546	3.73725	3.89462e-47	2.72536e-46
PRR15L	0.255777	3.99272	3.73694	1.23635e-47	1.06453e-46
EHF	0.271022	3.9978	3.72678	5.31319e-46	2.7713e-45
PRSS21	0.294074	4.01735	3.72327	4.0544e-40	1.19737e-39
MIR200CHG	0.104527	3.82179	3.71726	8.23344e-48	7.90129e-47
NMU	0.190075	3.89931	3.70923	1.26406e-46	7.59914e-46
MUC16	0.343331	4.04906	3.70573	9.06954e-46	4.51146e-45
KLF5	1.36959	5.07248	3.70289	2.69563e-46	1.49604e-45
LAMC2	0.69131	4.38616	3.69485	6.9604e-48	7.05692e-47
PERP	1.85501	5.54676	3.69174	8.55358e-46	4.27574e-45
CXCR4	2.05373	5.73496	3.68123	5.21497e-47	3.4804e-46
MTCO1P40	0.221634	3.8992	3.67757	2.92761e-47	2.13553e-46
KLHL14	0.32897	4.00241	3.67344	2.23182e-46	1.26807e-45
TNFRSF12A	1.80158	5.47499	3.67341	8.7668e-47	5.49954e-46
NXPH4	0.159894	3.83089	3.671	4.40118e-48	5.35843e-47
TMEM139	0.541526	4.19235	3.65082	7.71125e-48	7.50095e-47
MISP	0.252405	3.90116	3.64876	1.46104e-47	1.21318e-46
KLK11	0.886986	4.52499	3.638	2.89876e-39	8.18978e-39
LPAR3	0.703116	4.33642	3.6333	1.8474e-46	1.06825e-45
PTTG1	1.03808	4.66944	3.63137	6.52856e-48	6.75003e-47
CDR2L	1.23671	4.86476	3.62805	3.22332e-48	4.7157e-47
HLA-DRB5	2.01123	5.61189	3.60066	2.11382e-35	5.02083e-35
MIR4664	0	3.59526	3.59526	5.08235e-48	5.81446e-47
PRR7	0.571195	4.15846	3.58726	2.10832e-48	4.59288e-47
NACC1	1.99161	5.5787	3.58709	2.05445e-48	4.59288e-47
C6orf132	0.309483	3.88513	3.57565	3.096e-46	1.69281e-45
CMTM8	0.750993	4.32586	3.57487	2.08127e-48	4.59288e-47
TOP2A	0.474603	4.04272	3.56811	2.69237e-48	4.59288e-47
IGKV4-1	1.12173	4.66528	3.54355	3.68838e-23	6.197e-23
BIRC5	0.39756	3.94106	3.5435	2.36734e-48	4.59288e-47
KRTCAP3	1.55122	5.09037	3.53915	8.99064e-48	8.40268e-47
METTL7B	0.225855	3.76143	3.53557	2.42818e-48	4.59288e-47
AL161787.1	1.07482	4.60675	3.53194	2.84213e-48	4.61847e-47
CCNB2	0.56118	4.08883	3.52765	2.39796e-48	4.59288e-47
MTCO2P12	0.687048	4.21056	3.52351	2.40698e-46	1.35271e-45
AC010503.4	0.274677	3.79806	3.52338	2.13449e-47	1.64824e-46
CRB3	0.40475	3.92319	3.51844	5.92022e-47	3.88545e-46
CCDC167	2.1537	5.66418	3.51048	2.05454e-48	4.59288e-47
BIK	0.276228	3.78519	3.50896	3.26337e-48	4.72097e-47
LYPD6B	0.366111	3.8735	3.50739	1.4241e-47	1.1882e-46
C1QC	3.46867	6.97434	3.50567	2.10881e-40	6.33462e-40
SCX	1.11254	4.61456	3.50201	1.10319e-47	9.76035e-47
WNT10A	0.196543	3.69839	3.50185	1.52735e-46	9.0228e-46
PNOC	0.348853	3.84906	3.5002	1.18798e-42	4.15033e-42
SLC44A4	0.994143	4.48094	3.48679	3.99476e-47	2.78398e-46
FOXM1	0.763604	4.23425	3.47064	2.83451e-48	4.61154e-47
TSPAN1	0.601446	4.06364	3.46219	4.40182e-46	2.32598e-45
TMEM125	0.800839	4.26076	3.45992	3.43723e-48	4.78118e-47
KRT23	0.191053	3.64488	3.45383	3.54557e-46	1.9177e-45
CDCA8	0.47276	3.91847	3.44571	2.19132e-48	4.59288e-47
RNU7-40P	0	3.44298	3.44298	1.71883e-48	4.59288e-47
HSPB1P1	0.254991	3.69011	3.43512	1.88003e-48	4.59288e-47
AL035661.1	0.40388	3.83235	3.42847	8.44034e-47	5.3121e-46
FNDC10	0.878494	4.29925	3.42076	4.92416e-48	5.73591e-47
CXCL16	2.47194	5.89188	3.41995	8.76255e-48	8.24842e-47
UGT2B7	0.103969	3.51231	3.40834	1.5104e-43	5.6828e-43
MMP15	0.691331	4.09741	3.40608	3.1015e-48	4.67701e-47
RPL39L	1.55694	4.96107	3.40413	6.20233e-48	6.55118e-47
GJB1	0.165952	3.56591	3.39996	3.80979e-45	1.71344e-44
MTND4P12	0.342758	3.74235	3.39959	3.96752e-47	2.76803e-46
FAM83D	0.441068	3.83973	3.39866	2.06156e-47	1.60124e-46
SYK	0.624669	4.01797	3.3933	2.59052e-48	4.59288e-47
GAPDHP1	0.484133	3.87096	3.38682	2.05468e-48	4.59288e-47
AC004888.1	0.0349177	3.40805	3.37313	1.67694e-45	7.98461e-45
CTHRC1	1.34249	4.71356	3.37107	4.45739e-46	2.35269e-45
SLC29A2	0.873193	4.24349	3.3703	3.71262e-48	4.9272e-47
FXYD3	0.91344	4.278	3.36456	6.88111e-42	2.272e-41
CACNG4	0.13242	3.4937	3.36128	9.07596e-47	5.67752e-46
PRRX2	0.658848	4.0178	3.35896	8.99336e-46	4.47479e-45
C4orf48	1.79647	5.15372	3.35725	1.08703e-46	6.63736e-46
RPS18P12	0.508594	3.86038	3.35178	2.05429e-48	4.59288e-47
BMP7	0.3044	3.65003	3.34563	1.13804e-40	3.4793e-40
CYP2S1	0.347392	3.693	3.34561	4.79943e-48	5.63289e-47
CELSR2	0.973252	4.31728	3.34403	4.77181e-47	3.24165e-46
AL355309.1	0	3.34331	3.34331	9.96891e-49	4.59288e-47
ABHD11	2.23144	5.57097	3.33953	2.30686e-48	4.59288e-47
SNHG25	1.35996	4.69904	3.33908	2.18424e-43	8.11785e-43
HIST1H2BK	3.64205	6.97363	3.33158	5.01907e-47	3.37839e-46
SDC4	3.21709	6.54715	3.33006	1.35315e-47	1.13981e-46
LAMB3	0.664209	3.99311	3.3289	6.82788e-46	3.47745e-45
PHLDA2	1.02817	4.35484	3.32667	4.42209e-47	3.03508e-46
CHMP4C	0.445772	3.76757	3.32179	5.21526e-47	3.4804e-46
UNC5B-AS1	0.359828	3.68132	3.32149	1.30486e-46	7.82214e-46
CCNE1	0.648882	3.96329	3.31441	5.38681e-48	6.00369e-47
HIST1H4C	0.196478	3.50624	3.30976	2.59553e-48	4.59288e-47
THEM6	1.6893	4.99302	3.30372	2.05459e-48	4.59288e-47
CD74	6.57395	9.87536	3.3014	1.37048e-42	4.75483e-42
MT1F	1.07543	4.37622	3.30079	1.94295e-46	1.11828e-45
HOXB7	0.461151	3.76133	3.30018	2.2039e-46	1.25371e-45
TYROBP	3.20231	6.49954	3.29723	1.49688e-43	5.63414e-43
SDC1	0.88631	4.18248	3.29617	2.94225e-45	1.34873e-44
SEMA3F	1.33427	4.62818	3.29391	1.72357e-46	1.00762e-45
MTCO1P12	3.28269	6.5762	3.29351	2.16655e-34	4.95475e-34
CEP55	0.235795	3.5255	3.2897	2.45797e-48	4.59288e-47
CCND1	1.57094	4.85336	3.28242	1.35848e-45	6.57454e-45
TFAP2C	0.337844	3.61894	3.2811	5.54362e-45	2.43603e-44
CAMSAP3	0.594275	3.87156	3.27728	6.72036e-47	4.35347e-46
TSPAN15	1.27926	4.55519	3.27592	1.42421e-47	1.1882e-46
CMTM6	2.51469	5.79018	3.27549	2.10808e-48	4.59288e-47
INAVA	0.267945	3.54222	3.27427	3.17799e-47	2.29212e-46
IGSF9	0.66629	3.94021	3.27392	4.11446e-48	5.20387e-47
OVOL2	0.0935639	3.36018	3.26661	6.13174e-48	6.50981e-47
IGKV1-5	1.13688	4.40181	3.26492	2.1284e-21	3.44157e-21
HOXB2	1.18819	4.45211	3.26393	8.33053e-42	2.73459e-41
B3GNT3	0.174203	3.43183	3.25763	4.77335e-46	2.50591e-45
CXADR	0.401626	3.65358	3.25195	1.39959e-46	8.32372e-46
MIR621	0	3.25184	3.25184	1.71884e-48	4.59288e-47
IGKV3-20	1.93656	5.18777	3.2512	5.89573e-19	9.04441e-19
ABRACL	1.4557	4.70339	3.24769	2.49224e-48	4.59288e-47
VGLL1	0.032314	3.27895	3.24663	6.49695e-48	6.75003e-47
ERBB3	0.923609	4.15319	3.22958	4.09188e-44	1.62728e-43
H2AFX	3.20709	6.43497	3.22788	2.05434e-48	4.59288e-47
SORT1	1.56919	4.79627	3.22708	7.93527e-46	3.99429e-45
KIF20A	0.345715	3.56946	3.22374	2.46056e-48	4.59288e-47
SGPP2	0.447624	3.66831	3.22069	2.19717e-47	1.68549e-46
EGFL6	0.129987	3.34556	3.21557	2.47449e-48	4.59288e-47
CCNA1	0.378808	3.59286	3.21405	2.472e-44	1.00608e-43
MIR3609	0	3.21012	3.21012	2.95833e-48	4.62414e-47
SPINT1-AS1	0.526977	3.73551	3.20853	3.98012e-46	2.12784e-45
SEZ6L2	1.42617	4.63427	3.20809	4.01457e-45	1.80121e-44
CD9	4.4886	7.69502	3.20641	3.14845e-45	1.43652e-44
KRT19	4.88405	8.08461	3.20056	3.83151e-46	2.0562e-45
ITGB4	2.0767	5.27633	3.19964	1.08195e-42	3.79294e-42
SLC9A3R1	2.55457	5.74433	3.18976	1.62832e-46	9.56858e-46
PLAU	0.8714	4.06096	3.18956	1.13662e-44	4.81031e-44
IQANK1	0.207371	3.39632	3.18895	1.03275e-46	6.34122e-46
MT-TF	0	3.18612	3.18612	5.08241e-48	5.81446e-47
IGHV3-23	0.952003	4.13808	3.18608	2.41633e-23	4.07747e-23
CLDN1	1.65524	4.83626	3.18102	7.48137e-42	2.4628e-41
RASSF7	1.90485	5.08392	3.17906	4.33116e-48	5.30822e-47
ECT2	0.790211	3.95362	3.16341	2.24853e-48	4.59288e-47
FP671120.5	0.44111	3.59944	3.15833	3.33832e-48	4.76232e-47
ZBED2	0.137679	3.29208	3.1544	2.55547e-46	1.4292e-45
RPS27P21	0.107678	3.26131	3.15363	1.42953e-48	4.59288e-47
CENPW	1.41615	4.56942	3.15327	3.56325e-47	2.52581e-46
TJP3	0.379229	3.53239	3.15316	3.47341e-47	2.46807e-46
LAPTM5	2.54121	5.68547	3.14425	3.35088e-41	1.05688e-40
MMP9	0.436084	3.57748	3.1414	7.06131e-44	2.73602e-43
CCNB1	1.65068	4.7908	3.14012	2.2197e-48	4.59288e-47
RHPN2	1.0832	4.21511	3.13191	6.69803e-48	6.86399e-47
PCSK1N	0.925616	4.05157	3.12595	2.8823e-38	7.77667e-38
NUPR2	0.142245	3.26621	3.12396	1.73687e-41	5.58679e-41
RPL37AP1	0.397914	3.51229	3.11438	1.9971e-48	4.59288e-47
ADGRG1	1.81803	4.93108	3.11305	3.46676e-46	1.87789e-45
PRAME	1.45458	4.56476	3.11019	1.46841e-38	4.01677e-38
MRPL14	2.89375	6.00202	3.10827	2.05436e-48	4.59288e-47
AC005912.1	3.80192	6.90864	3.10672	4.9893e-46	2.6118e-45
CNFN	0.648971	3.74523	3.09626	3.29058e-45	1.49741e-44
NPW	0.401872	3.49517	3.09329	2.49638e-46	1.39953e-45
SPOCK2	1.93333	5.02114	3.08781	1.58573e-41	5.11482e-41
ERP27	0.375629	3.46318	3.08755	2.53418e-45	1.17442e-44
NUP210	0.750393	3.82994	3.07955	2.87125e-48	4.61847e-47
AURKB	0.457687	3.53587	3.07819	4.11376e-48	5.20387e-47
EPS8L1	1.2809	4.35453	3.07363	2.2401e-44	9.19348e-44
ZWINT	0.958294	4.02745	3.06915	6.12325e-48	6.50487e-47
RRM2	0.385147	3.45396	3.06881	3.39328e-48	4.76557e-47
RBM38	3.53839	6.60027	3.06188	2.08093e-48	4.59288e-47
UBALD2	2.99758	6.05247	3.05489	2.16305e-48	4.59288e-47
PBK	0.160646	3.20884	3.04819	2.33726e-48	4.59288e-47
RGS19	1.18935	4.23719	3.04784	2.1913e-48	4.59288e-47
SCARA3	2.53347	5.58029	3.04682	4.51409e-44	1.78789e-43
IDH2	3.04799	6.09025	3.04226	1.19852e-47	1.03876e-46
IGHV4-39	0.647573	3.68363	3.03606	4.27948e-25	7.49938e-25
CDCP1	0.324273	3.35812	3.03385	2.69365e-47	1.99463e-46
MCM2	1.68518	4.7161	3.03091	2.05464e-48	4.59288e-47
AC136475.3	0.731473	3.76099	3.02951	4.32567e-35	1.01524e-34
CELSR1	0.537555	3.56603	3.02847	8.11622e-48	7.80921e-47
UNC93B1	2.10122	5.12874	3.02753	2.36727e-48	4.59288e-47
BSPRY	0.181327	3.20882	3.02749	2.14855e-46	1.22514e-45
OAS2	0.991426	4.01619	3.02477	1.25468e-44	5.28469e-44
PRR36	0.488937	3.50922	3.02028	5.45636e-48	6.05577e-47
CMTM7	1.88249	4.90271	3.02022	4.14991e-47	2.8834e-46
AC133134.1	0.260255	3.27736	3.01711	1.94792e-48	4.59288e-47
DSG2	2.0546	5.07169	3.01709	2.1355e-48	4.59288e-47
MYCL	0.228142	3.24287	3.01472	4.53525e-47	3.10506e-46
SPDEF	0.202148	3.21196	3.00982	5.98443e-44	2.33261e-43
CHCHD10	3.68416	6.68899	3.00483	2.79893e-46	1.54711e-45
CDT1	0.470213	3.47115	3.00094	2.1083e-48	4.59288e-47
SLC2A1	3.14548	6.14345	2.99796	1.23152e-43	4.67455e-43
JUP	4.25589	7.25192	2.99603	1.95422e-46	1.12442e-45
CLIC3	0.632652	3.62842	2.99577	3.54563e-45	1.60122e-44
PCDH1	1.15231	4.14799	2.99568	5.92044e-47	3.88545e-46
MKI67	0.289517	3.28309	2.99357	2.94505e-48	4.62293e-47
TMSB4XP4	1.10564	4.08804	2.9824	3.57248e-48	4.83771e-47
HID1	1.5379	4.51846	2.98056	1.46104e-47	1.21318e-46
TRIB1	1.31788	4.29669	2.97882	2.72808e-47	2.01456e-46
DOK7	0.381133	3.35889	2.97776	6.30799e-47	4.11503e-46
MXRA5	1.17689	4.15411	2.97722	1.23927e-44	5.22465e-44
RGCC	1.88065	4.85774	2.97709	1.22935e-45	5.98223e-45
KDELR3	1.29683	4.26825	2.97142	7.23287e-48	7.2289e-47
LRRTM1	0.274965	3.24055	2.96559	3.1968e-42	1.0795e-41
GPX1P1	1.09141	4.05576	2.96436	8.67971e-35	2.01259e-34
BAIAP2L1	1.06569	4.02803	2.96234	7.14089e-48	7.17936e-47
KIF2C	0.583703	3.54071	2.95701	3.43738e-48	4.78118e-47
KRT8P3	0.112893	3.06677	2.95387	2.17018e-48	4.59288e-47
GGT6	0.488015	3.43724	2.94923	4.03126e-46	2.14976e-45
SBK1	0.428736	3.37688	2.94814	2.94605e-48	4.62293e-47
CLIC5	0.393736	3.33812	2.94439	1.03346e-46	6.34122e-46
NEK2	0.160296	3.10308	2.94278	2.26374e-48	4.59288e-47
FCER1G	3.07698	6.01129	2.93432	1.74787e-40	5.27747e-40
PTMAP9	0.0713457	3.00287	2.93153	1.42953e-48	4.59288e-47
LYPD2	0.140193	3.07038	2.93019	1.98721e-39	5.64963e-39
LRRN2	1.07861	4.00656	2.92795	8.34276e-46	4.18023e-45
LYZ	1.74083	4.66694	2.92611	3.58622e-36	8.8087e-36
UCA1	0.150855	3.06585	2.91499	4.61509e-43	1.67403e-42
KIF11	0.383124	3.29787	2.91475	2.16336e-48	4.59288e-47
MELK	0.267649	3.18113	2.91348	4.55939e-48	5.46624e-47
HLA-DRB6	0.5453	3.45332	2.90802	2.26659e-38	6.13683e-38
NCBP2-AS2	2.51641	5.4237	2.90729	2.27745e-48	4.59288e-47
AC079140.2	1.44919	4.35413	2.90494	1.28813e-43	4.88512e-43
RTP4	0.937889	3.84182	2.90393	6.84367e-45	2.97161e-44
RIPK4	0.192815	3.0967	2.90389	1.15795e-46	7.03104e-46
GRHL2	0.182366	3.08584	2.90347	8.12474e-47	5.13722e-46
SLC4A11	0.365132	3.26751	2.90237	8.34291e-46	4.18023e-45
ASS1	4.89485	7.79607	2.90122	1.33383e-44	5.6112e-44
CENPA	0.223388	3.11833	2.89494	4.2639e-48	5.27532e-47
RPL10AP6	1.99395	4.88175	2.8878	2.10825e-48	4.59288e-47
CDCA5	0.543181	3.42937	2.88619	4.11453e-48	5.20387e-47
CDK1	1.07928	3.96439	2.8851	5.18342e-48	5.87234e-47
SOX12	2.40821	5.2891	2.88089	2.49226e-48	4.59288e-47
IRF6	0.915534	3.7909	2.87537	4.01465e-45	1.80121e-44
TSPAN13	1.19028	4.04983	2.85955	1.26965e-47	1.08656e-46
CDH6	0.58982	3.44903	2.85921	1.89783e-40	5.72029e-40
TMEM160	2.31538	5.17271	2.85733	2.79833e-48	4.59288e-47
HPN	0.86519	3.72175	2.85656	3.79623e-32	8.02939e-32
TNFRSF21	1.76332	4.61698	2.85366	8.87669e-48	8.31685e-47
MECOM	1.06923	3.92064	2.85142	3.78586e-46	2.03287e-45
GPX1	5.7888	8.63955	2.85075	2.05019e-48	4.59288e-47
LARGE2	1.58627	4.43371	2.84745	1.26508e-46	7.59914e-46
AL121820.2	0.155845	3.00124	2.84539	1.69408e-47	1.36726e-46
TNFAIP2	3.23471	6.07782	2.84311	2.86066e-40	8.52352e-40
IGLV3-21	0.609414	3.44924	2.83982	2.93091e-21	4.72276e-21
TROAP	0.653818	3.49286	2.83904	1.51807e-47	1.24911e-46
AIF1L	1.59111	4.42912	2.83801	4.56977e-44	1.80841e-43
FRAT2	1.24104	4.07553	2.83449	2.08133e-48	4.59288e-47
RBM47	1.13598	3.96061	2.82463	8.01291e-48	7.74193e-47
EMX2	2.6151	5.4391	2.824	3.64101e-38	9.77406e-38
AC007969.1	2.55196	5.37371	2.82175	2.55723e-48	4.59288e-47
RNF208	1.67109	4.4928	2.82171	1.86168e-47	1.47631e-46
ADRA2C	1.34702	4.16839	2.82137	2.80988e-36	6.93015e-36
RHPN1	1.16671	3.97931	2.8126	9.83293e-48	8.93795e-47
LMNB1	1.332	4.13575	2.80375	2.39786e-48	4.59288e-47
TMEM102	0.413345	3.21219	2.79885	2.27764e-48	4.59288e-47
S100A4	3.8137	6.61229	2.79859	3.51884e-34	7.98247e-34
IGLV1-40	1.19561	3.99268	2.79706	2.77454e-18	4.19739e-18
SPC24	0.429193	3.22259	2.7934	3.22344e-48	4.7157e-47
MRPL15	3.30391	6.0947	2.7908	2.05442e-48	4.59288e-47
MTCO2P2	0.241586	3.03215	2.79056	1.87347e-48	4.59288e-47
TREM2	0.840809	3.6276	2.78679	3.40348e-44	1.36486e-43
ELMO3	0.962336	3.74782	2.78548	3.60021e-46	1.94164e-45
E2F1	1.38732	4.16863	2.78131	8.87669e-48	8.31685e-47
IGHV1-18	0.597504	3.37661	2.7791	1.45247e-22	2.41221e-22
TLCD1	0.710622	3.48687	2.77625	6.36357e-48	6.64953e-47
EVPL	0.367351	3.13925	2.7719	8.13638e-46	4.08777e-45
LGR6	0.900503	3.66671	2.76621	1.21987e-36	3.05034e-36
TMEM30B	0.94334	3.70772	2.76438	2.34716e-46	1.32388e-45
XPR1	1.79325	4.55711	2.76385	2.05468e-48	4.59288e-47
F2RL1	0.372008	3.13453	2.76252	4.7384e-48	5.58242e-47
LINC01139	0.692587	3.45087	2.75828	2.9076e-37	7.4593e-37
IGLV3-25	0.701281	3.45745	2.75617	1.55371e-21	2.52043e-21
ARF6	2.73193	5.48711	2.75518	1.30233e-47	1.10549e-46
RCC2	3.26553	6.01973	2.7542	2.0545e-48	4.59288e-47
FTLP3	1.94217	4.69321	2.75104	2.87118e-48	4.61847e-47
TMEM185B	1.82457	4.57484	2.75027	2.05462e-48	4.59288e-47
AC246787.1	1.4307	4.17799	2.74729	2.79829e-48	4.59288e-47
S100A2	0.967512	3.71433	2.74682	1.19995e-40	3.66676e-40
WWC1	0.653434	3.3971	2.74367	4.83293e-47	3.27114e-46
PCNA	3.7859	6.51442	2.72851	2.65717e-48	4.59288e-47
CAPG	2.97962	5.70374	2.72411	1.69755e-44	7.05407e-44
HAGLROS	0.700539	3.41527	2.71473	1.51207e-41	4.88739e-41
CDCA4	1.52758	4.23926	2.71167	2.1356e-48	4.59288e-47
CCL5	1.12241	3.83251	2.7101	1.3504e-37	3.51884e-37
TUBB4B	4.98359	7.69335	2.70976	8.64878e-48	8.18096e-47
DCTPP1	2.79797	5.50701	2.70904	3.30722e-48	4.74142e-47
ASRGL1	1.12292	3.831	2.70807	9.22142e-46	4.57965e-45
HIST1H2AC	2.6875	5.39214	2.70465	1.51536e-39	4.33602e-39
SFRP2	0.898087	3.60052	2.70243	6.83953e-21	1.09507e-20
TRIP13	0.773283	3.47567	2.70239	2.08137e-48	4.59288e-47
B3GNT2	1.58843	4.28961	2.70118	2.08131e-48	4.59288e-47
NRARP	0.939867	3.64094	2.70108	1.30245e-47	1.10549e-46
NRAS	1.83973	4.53496	2.69523	2.05465e-48	4.59288e-47
ZSWIM4	1.41687	4.09443	2.67756	2.21967e-48	4.59288e-47
PYCR1	1.82969	4.50609	2.67639	3.29076e-45	1.49741e-44
KIFC1	0.978767	3.64929	2.67053	1.1463e-47	1.00223e-46
MISP3	0.64383	3.31343	2.6696	8.12653e-47	5.13722e-46
CYP4B1	0.857307	3.52305	2.66575	2.07575e-31	4.29458e-31
AL391121.1	1.0743	3.739	2.6647	2.16331e-48	4.59288e-47
IFIT3	2.13241	4.79263	2.66022	2.17637e-42	7.44244e-42
AC079250.1	1.25141	3.90807	2.65666	2.62403e-48	4.59288e-47
RNF144B	0.899722	3.55462	2.6549	1.04662e-46	6.41547e-46
RACGAP1	1.09805	3.75229	2.65424	2.65804e-48	4.59288e-47
FAM84B	1.52675	4.17721	2.65046	1.02175e-47	9.19275e-47
COL9A2	0.864273	3.51425	2.64998	4.98905e-43	1.8009e-42
TES	1.79075	4.4373	2.64655	3.04689e-42	1.03115e-41
MAPK15	1.25811	3.90202	2.64391	3.69193e-42	1.2415e-41
KIAA1522	3.25562	5.89944	2.64381	3.14117e-48	4.67701e-47
CLDN10	0.581908	3.22389	2.64198	9.03996e-33	1.95454e-32
PLK1	1.16541	3.80642	2.64102	1.57734e-47	1.28704e-46
OAS3	1.45376	4.09394	2.64018	1.46104e-43	5.50937e-43
ZDHHC12	2.10585	4.74383	2.63798	7.2326e-48	7.2289e-47
TIMM23	3.20128	5.83823	2.63694	2.05423e-48	4.59288e-47
AC107983.1	0.557659	3.18799	2.63033	4.38779e-48	5.34563e-47
C1QB	4.05138	6.68007	2.62869	6.03094e-31	1.23157e-30
YBX1P10	0.772773	3.3994	2.62663	2.16327e-48	4.59288e-47
AL590327.1	0.745012	3.36979	2.62478	2.13564e-48	4.59288e-47
ST6GAL1	2.00314	4.62484	2.6217	2.06924e-46	1.18479e-45
IGLV2-14	1.62461	4.24314	2.61853	3.58366e-16	5.19554e-16
AC010343.1	2.41712	5.03448	2.61735	2.83444e-48	4.61154e-47
BAK1	2.02582	4.64151	2.61569	2.3071e-48	4.59288e-47
PRELID3B	2.72381	5.33857	2.61476	2.08121e-48	4.59288e-47
TSPAN12	0.850683	3.46436	2.61368	8.12628e-47	5.13722e-46
PEA15	5.2249	7.83595	2.61105	3.30427e-48	4.74142e-47
SNORA73B	2.20192	4.81239	2.61047	8.54303e-30	1.68981e-29
LY6E	6.38933	8.99478	2.60545	8.3385e-43	2.94695e-42
TPD52	1.10758	3.71103	2.60345	2.59576e-46	1.44794e-45
RPL21P28	1.02011	3.62318	2.60307	2.33701e-48	4.59288e-47
RPL10P6	1.49128	4.09007	2.59879	1.34857e-36	3.36642e-36
CD52	1.22575	3.82152	2.59577	1.81076e-40	5.46405e-40
PCLAF	0.443472	3.03879	2.59532	1.33619e-47	1.12995e-46
COX6A1P2	1.32	3.91001	2.59001	4.01007e-48	5.14547e-47
HIST1H4H	0.764636	3.35406	2.58942	8.23994e-45	3.54987e-44
IGLV3-19	0.926884	3.51496	2.58808	2.24075e-17	3.33047e-17
PPP1CA	4.03072	6.61735	2.58664	2.27689e-48	4.59288e-47
PPDPF	6.97639	9.56127	2.58489	1.72967e-46	1.01021e-45
RAB3D	1.46065	4.0436	2.58294	7.42075e-48	7.357e-47
AC092718.4	0.584187	3.15929	2.5751	2.05473e-48	4.59288e-47
TBCC	2.22137	4.79256	2.5712	2.08125e-48	4.59288e-47
INHBB	0.856742	3.4271	2.57036	6.0554e-41	1.8829e-40
POC1A	0.562263	3.13205	2.56979	2.33708e-48	4.59288e-47
NUSAP1	1.80986	4.37007	2.56021	2.79833e-47	2.05667e-46
PROM2	1.17772	3.737	2.55927	6.13437e-37	1.55337e-36
HAGLR	1.00108	3.55908	2.558	3.64124e-32	7.70771e-32
SNRPB	5.46397	8.02178	2.5578	2.05267e-48	4.59288e-47
C1QA	3.70962	6.26739	2.55777	3.36683e-33	7.38516e-33
SLC7A1	1.23981	3.79581	2.556	4.42201e-47	3.03508e-46
SOX18	1.80681	4.36022	2.55342	6.32856e-42	2.09587e-41
IGHV3-21	0.612155	3.16371	2.55156	2.00857e-20	3.17539e-20
PARD6B	0.611799	3.15813	2.54633	2.08137e-48	4.59288e-47
TRNP1	1.38753	3.93362	2.54609	8.73825e-42	2.86429e-41
TEAD4	1.43505	3.97993	2.54488	1.20275e-46	7.26704e-46
PTMAP2	1.38462	3.92367	2.53905	2.27762e-48	4.59288e-47
HLA-DQB1	1.95397	4.48419	2.53022	5.08096e-32	1.06957e-31
PAQR4	0.564697	3.09429	2.5296	4.98792e-48	5.80643e-47
UQCRFS1	2.85812	5.38636	2.52824	2.55723e-48	4.59288e-47
ARHGAP39	1.18959	3.71642	2.52683	2.62402e-48	4.59288e-47
PPP1R14B	4.10136	6.62602	2.52466	1.33578e-47	1.12995e-46
MFSD3	2.21636	4.73752	2.52116	6.52844e-48	6.75003e-47
NCAPD2	2.33041	4.84975	2.51934	2.19133e-48	4.59288e-47
LCP1	1.48766	4.00639	2.51874	2.83852e-41	8.99794e-41
AL033519.2	0.919805	3.43849	2.51869	2.49243e-48	4.59288e-47
RAD51AP1	0.63055	3.14706	2.51651	2.30721e-48	4.59288e-47
IER5L	2.90608	5.41047	2.5044	2.3768e-46	1.33741e-45
TM4SF1	4.2068	6.70832	2.50152	3.06545e-41	9.69412e-41
DTX3L	2.08968	4.59031	2.50063	9.34273e-48	8.61876e-47
SPTBN2	1.10429	3.5996	2.4953	1.97525e-45	9.30247e-45
PDLIM1	3.64204	6.13418	2.49214	1.9426e-40	5.85333e-40
PRKCI	2.90081	5.3912	2.49039	7.23255e-48	7.2289e-47
DUSP23	3.97404	6.4633	2.48926	2.21924e-48	4.59288e-47
MPZL2	1.58455	4.06905	2.48451	2.83251e-39	8.00505e-39
PLEKHB1	1.23487	3.7129	2.47803	2.47178e-45	1.14722e-44
AC025857.2	0.946552	3.42063	2.47408	3.90771e-45	1.75493e-44
UBTD1	2.15999	4.63219	2.4722	3.95901e-48	5.10444e-47
GALNT3	1.46977	3.94008	2.47031	5.47529e-45	2.40884e-44
HLA-DMA	2.84214	5.31136	2.46922	9.44261e-39	2.60443e-38
CDKN3	0.886848	3.35436	2.46752	1.11737e-47	9.85297e-47
HIST3H2A	2.65875	5.12614	2.46738	1.41621e-41	4.58634e-41
FTL	9.13858	11.6043	2.46575	2.29711e-48	4.59288e-47
SERPINA1	1.4627	3.92625	2.46355	1.29071e-37	3.36705e-37
COX6B1	6.12391	8.58675	2.46284	3.43262e-48	4.78118e-47
EXOSC4	2.57636	5.03808	2.46172	2.10822e-48	4.59288e-47
C9orf16	4.21679	6.67616	2.45936	4.00942e-48	5.14547e-47
IGF2BP2	1.83612	4.29035	2.45423	1.23353e-36	3.08367e-36
MRPS35	3.04703	5.50054	2.45351	2.0545e-48	4.59288e-47
APOA1	2.88845	5.34138	2.45292	1.2929e-23	2.1947e-23
SYNE4	0.773032	3.22481	2.45177	1.0296e-44	4.38042e-44
BGN	4.81688	7.26766	2.45078	3.02797e-33	6.65207e-33
HLA-DPB1	3.53666	5.98686	2.4502	6.09823e-36	1.48076e-35
SEPHS2	2.4132	4.8626	2.4494	2.16308e-48	4.59288e-47
LEMD1	0.640646	3.0886	2.44795	3.10525e-40	9.23373e-40
HMGB3	1.62932	4.07057	2.44125	1.20636e-47	1.04443e-46
IGLV1-47	0.790277	3.2313	2.44102	2.27479e-18	3.44753e-18
FEN1	1.42463	3.86554	2.44091	2.65801e-48	4.59288e-47
ZNF217	2.06277	4.50338	2.44062	2.19126e-48	4.59288e-47
EDEM2	2.47731	4.91554	2.43823	2.42898e-48	4.59288e-47
LINC01503	1.29111	3.72787	2.43676	1.25058e-42	4.35839e-42
ESRP2	0.59486	3.02903	2.43417	1.9508e-45	9.19895e-45
RAP1GAP	0.914154	3.3439	2.42975	2.87057e-47	2.09887e-46
PFN1	6.75889	9.18472	2.42583	2.18546e-48	4.59288e-47
MAFB	1.81247	4.23823	2.42577	5.7691e-44	2.25508e-43
PPP1R14BP3	1.17542	3.5985	2.42309	1.76916e-47	1.41861e-46
MRPL47	2.91004	5.32949	2.41945	2.36731e-48	4.59288e-47
IGHV5-51	0.768068	3.18744	2.41937	8.9229e-19	1.36376e-18
CCDC6	2.5673	4.98585	2.41854	4.73787e-48	5.58242e-47
CCNA2	1.41039	3.82735	2.41696	2.26011e-46	1.28255e-45
SPI1	1.65453	4.06476	2.41023	7.21816e-42	2.37988e-41
FCGR3A	1.44025	3.84983	2.40958	1.54159e-36	3.84136e-36
FOXP4	2.90344	5.30991	2.40646	2.4019e-47	1.81564e-46
HIST1H2AE	1.39369	3.79973	2.40604	7.40031e-33	1.60395e-32
IGHV3-30	1.0655	3.46911	2.40361	7.25162e-15	1.02689e-14
B4GALT5	3.02582	5.42901	2.40319	3.95876e-48	5.10444e-47
PRKCD	2.52717	4.92714	2.39997	5.96819e-48	6.40982e-47
NOL4L	1.40848	3.80668	2.39819	2.27764e-48	4.59288e-47
TECRP1	1.0472	3.43495	2.38775	2.65798e-48	4.59288e-47
FTH1P8	1.02599	3.41031	2.38433	4.16767e-48	5.22132e-47
GALNT6	0.703635	3.08365	2.38002	7.45375e-46	3.77133e-45
SH3BGRL3	4.83638	7.2152	2.37882	9.58029e-48	8.76367e-47
C2orf88	0.911279	3.28861	2.37733	1.62987e-36	4.05427e-36
SDC3	2.19339	4.57004	2.37665	1.61084e-42	5.56174e-42
FBP1	0.645956	3.0215	2.37554	8.03936e-45	3.46953e-44
TAPBP	3.99547	6.37042	2.37495	4.22075e-48	5.2569e-47
RNF5	4.56257	6.93625	2.37368	2.05402e-48	4.59288e-47
GAPDH	8.481	10.8543	2.37332	3.05331e-48	4.67701e-47
RABIF	1.03643	3.40867	2.37224	2.05473e-48	4.59288e-47
SNORA12	0.659947	3.03125	2.3713	1.24276e-34	2.86432e-34
ZNF467	2.18427	4.5517	2.36742	2.09555e-46	1.19869e-45
IGLV2-23	0.943861	3.31031	2.36645	4.09897e-16	5.93568e-16
PMS2P1	1.60154	3.96538	2.36385	2.05462e-48	4.59288e-47
PDIA4	4.43797	6.80147	2.3635	3.27992e-47	2.35372e-46
EIF4EBP1	3.67196	6.03481	2.36285	1.75618e-46	1.0211e-45
SRD5A3	1.39007	3.75157	2.3615	8.33484e-47	5.25113e-46
AGPAT2	3.0891	5.44422	2.35512	3.33836e-46	1.81527e-45
TRMT10C	2.19414	4.54566	2.35152	2.05462e-48	4.59288e-47
THSD4	1.2469	3.59723	2.35033	1.87776e-33	4.15765e-33
PTPRF	3.72603	6.07149	2.34546	2.76276e-47	2.03631e-46
IGHV4-59	0.65702	3.00008	2.34306	3.83517e-17	5.67126e-17
VANGL1	1.02339	3.36581	2.34242	2.55737e-48	4.59288e-47
TPMT	1.42264	3.76492	2.34228	2.05469e-48	4.59288e-47
CYBA	4.16256	6.50166	2.3391	4.27094e-45	1.90834e-44
SNRPGP2	1.1974	3.53515	2.33775	3.85839e-48	5.02747e-47
RPL35P5	1.60187	3.93918	2.33731	4.77691e-45	2.11612e-44
IGHA1	3.18262	5.51964	2.33702	2.43821e-13	3.34832e-13
AL122020.1	0.793855	3.13074	2.33688	8.11637e-48	7.80921e-47
SRGN	3.39141	5.72054	2.32913	4.83516e-36	1.18054e-35
BCL2L1	3.31568	5.64473	2.32905	4.06156e-48	5.1797e-47
AC004453.1	2.46504	4.79387	2.32883	2.46399e-47	1.85564e-46
SF3B4	4.07352	6.39841	2.32489	2.0541e-48	4.59288e-47
DYRK1B	2.5876	4.91181	2.32421	2.16332e-48	4.59288e-47
NDUFB7	5.97375	8.29419	2.32044	2.27531e-48	4.59288e-47
DARS2	1.46621	3.78571	2.31951	2.05467e-48	4.59288e-47
USP18	1.19499	3.51413	2.31914	5.05357e-46	2.64108e-45
AL445524.1	1.15481	3.47175	2.31694	3.5182e-47	2.49674e-46
DAG1	3.3228	5.6366	2.3138	4.67738e-48	5.55348e-47
CKAP2	1.1642	3.47777	2.31357	2.21978e-48	4.59288e-47
STAT1	3.23858	5.55213	2.31355	2.98192e-47	2.16847e-46
CLCF1	1.79365	4.10681	2.31316	4.13372e-46	2.19939e-45
KIAA0040	1.61133	3.92105	2.30972	9.94974e-47	6.13348e-46
PPIF	3.22735	5.53367	2.30632	3.14143e-48	4.67701e-47
IGLC2	3.38376	5.68743	2.30366	5.61136e-11	7.33621e-11
NDC1	1.44434	3.74645	2.30211	2.05465e-48	4.59288e-47
AC093673.1	1.72557	4.02568	2.30011	9.34261e-48	8.61876e-47
AC009237.14	0.91844	3.21736	2.29892	3.10148e-48	4.67701e-47
SLC38A1	2.15369	4.45224	2.29854	1.61804e-47	1.31451e-46
LRRC8D	1.37186	3.67014	2.29828	2.08126e-48	4.59288e-47
FBXL14	1.57958	3.8764	2.29682	2.49242e-48	4.59288e-47
SAMD1	3.61819	5.91362	2.29543	2.5902e-48	4.59288e-47
CD14	3.09248	5.38693	2.29445	6.68734e-35	1.55793e-34
AL354836.1	1.14534	3.4397	2.29435	2.59598e-46	1.44794e-45
PPIAP29	0.809293	3.10299	2.2937	1.29748e-46	7.78108e-46
NDUFB11	4.55266	6.84567	2.29301	6.04354e-48	6.45455e-47
OST4	6.92652	9.21535	2.28883	2.10223e-48	4.59288e-47
THY1	2.46659	4.74852	2.28193	1.60424e-31	3.32762e-31
IGKV3-15	1.14973	3.43133	2.2816	9.13698e-16	1.31512e-15
LSM3	2.2602	4.54162	2.28142	2.05458e-48	4.59288e-47
SLC52A2	2.85045	5.13085	2.2804	5.38647e-48	6.00369e-47
MSI1	0.861989	3.13939	2.2774	1.73527e-35	4.13594e-35
CYBB	1.08034	3.35519	2.27485	3.41993e-38	9.19521e-38
NOP10	4.78343	7.05775	2.27433	4.44173e-48	5.37876e-47
HLA-DQA1	1.43697	3.7039	2.26692	6.81812e-31	1.38958e-30
LACTB2	1.95785	4.22425	2.2664	2.30719e-48	4.59288e-47
TMSB10	9.31073	11.5758	2.26502	2.61634e-46	1.45841e-45
MEX3A	1.46826	3.73252	2.26426	1.17204e-40	3.58206e-40
ANXA3	1.2817	3.54564	2.26393	4.09207e-44	1.62728e-43
TYMS	1.66171	3.92542	2.26372	9.70788e-48	8.86583e-47
PAFAH1B3	3.01781	5.28144	2.26362	2.22528e-47	1.70147e-46
RPL15P3	3.04997	5.31295	2.26298	3.05882e-47	2.21838e-46
GON7	1.80351	4.06424	2.26073	2.19134e-48	4.59288e-47
MT-ND1	10.2476	12.5063	2.25867	1.65933e-41	5.34664e-41
FGFRL1	3.36719	5.62282	2.25563	1.31706e-43	4.99178e-43
GGH	1.38247	3.6346	2.25213	9.76506e-44	3.73764e-43
CGN	1.55636	3.80667	2.25031	7.9405e-45	3.42925e-44
EPHA2	1.77601	4.02617	2.25017	7.37186e-45	3.19258e-44
ANKRD65	2.11131	4.35846	2.24715	7.49435e-38	1.98062e-37
CDK2AP2	3.93946	6.18627	2.24681	2.98176e-47	2.16847e-46
PLAGL2	2.01626	4.26295	2.24669	5.81737e-48	6.29124e-47
EFNB2	1.77909	4.02532	2.24623	3.07129e-39	8.65617e-39
UNC5B	1.39538	3.63949	2.24411	3.32082e-44	1.33458e-43
ABHD17C	1.02562	3.26848	2.24286	7.25132e-47	4.6649e-46
IGLC3	2.71899	4.96062	2.24163	1.25427e-11	1.66083e-11
TPI1P1	0.850513	3.09107	2.24056	3.43738e-48	4.78118e-47
JCHAIN	1.40987	3.65007	2.24019	5.65306e-17	8.33226e-17
TRIM29	0.783171	3.02309	2.23992	6.74695e-37	1.70546e-36
MZT1	1.56047	3.79899	2.23852	2.05473e-48	4.59288e-47
IGLV1-51	1.35245	3.58891	2.23646	2.01779e-18	3.0606e-18
CHRAC1	2.71576	4.95104	2.23528	3.48165e-48	4.78118e-47
SUSD2	1.29833	3.53215	2.23382	3.03226e-30	6.07073e-30
TFB2M	1.80688	4.04027	2.2334	2.05467e-48	4.59288e-47
SLC35F2	1.43562	3.66826	2.23264	9.10666e-48	8.46821e-47
HLA-DPA1	3.22915	5.46079	2.23164	6.81709e-29	1.31538e-28
KLK10	3.22046	5.44911	2.22865	3.74543e-28	7.07482e-28
PIGT	4.75945	6.98677	2.22733	2.90761e-48	4.61847e-47
EZR	4.19726	6.42328	2.22602	3.55479e-46	1.92071e-45
PODXL	2.75789	4.98351	2.22562	5.70021e-43	2.04527e-42
NDUFA1	5.14044	7.36159	2.22115	4.79606e-48	5.63289e-47
RNASEH2A	2.38505	4.6045	2.21945	4.92426e-48	5.73591e-47
CYC1	5.0452	7.26376	2.21856	4.35726e-48	5.33643e-47
MTND1P23	2.66651	4.88498	2.21847	5.69496e-27	1.04408e-26
SGPL1	2.40646	4.6238	2.21734	2.21963e-48	4.59288e-47
PODXL2	2.31482	4.53147	2.21665	2.9746e-42	1.00724e-41
MRPL3	4.10418	6.32056	2.21638	2.05404e-48	4.59288e-47
AP001324.1	2.85646	5.06941	2.21294	2.46677e-43	9.12103e-43
POMP	3.80538	6.01738	2.21201	2.62362e-48	4.59288e-47
FZD2	1.33835	3.54985	2.21149	3.43552e-42	1.15862e-41
FJX1	1.93981	4.15083	2.21102	1.06523e-38	2.92986e-38
PARS2	1.19829	3.40788	2.20959	2.05467e-48	4.59288e-47
MPP7	1.00872	3.2177	2.20897	6.7429e-46	3.43788e-45
SNORD17	0.926172	3.1347	2.20853	1.30204e-39	3.73773e-39
POP7	3.10077	5.3062	2.20543	2.05445e-48	4.59288e-47
MAGEF1	3.51954	5.72391	2.20437	5.66995e-48	6.19341e-47
IGLV1-44	0.934091	3.13812	2.20403	3.46594e-15	4.93703e-15
SH2B2	1.00143	3.20217	2.20074	3.90843e-48	5.07459e-47
VWA1	3.17515	5.36922	2.19407	3.34112e-44	1.34157e-43
THEMIS2	1.47569	3.6683	2.19261	1.48292e-40	4.5011e-40
ATP6V1F	5.31847	7.50992	2.19144	2.05294e-48	4.59288e-47
RPN1	5.00771	7.19773	2.19002	2.08002e-48	4.59288e-47
LRFN4	2.0019	4.18933	2.18744	2.62594e-47	1.95463e-46
CCL28	0.885325	3.07069	2.18536	4.86368e-42	1.62318e-41
AL161785.1	1.04241	3.22549	2.18308	2.97646e-41	9.42072e-41
CTSS	1.78434	3.96526	2.18093	3.66654e-36	8.99893e-36
RGS10	3.23321	5.41313	2.17992	5.49282e-44	2.15353e-43
HLA-DOA	0.97098	3.14898	2.178	2.23786e-36	5.53845e-36
NFKBIE	1.18544	3.36003	2.1746	5.31821e-48	5.95586e-47
NOTCH3	2.89765	5.07019	2.17254	4.25058e-33	9.28531e-33
SEL1L3	1.59189	3.76143	2.16954	2.34162e-47	1.77649e-46
CSE1L	3.42039	5.58966	2.16928	2.05454e-48	4.59288e-47
ALDH18A1	2.86761	5.03407	2.16646	2.0546e-48	4.59288e-47
MEST	3.00584	5.17005	2.16421	2.0741e-42	7.10522e-42
RPLP0P6	3.0857	5.2474	2.1617	2.03053e-46	1.16436e-45
TYMP	2.11879	4.27975	2.16096	1.41601e-33	3.14653e-33
FAM43A	1.54009	3.69928	2.15919	1.93817e-37	5.01173e-37
GPT2	1.18717	3.3426	2.15544	2.3178e-46	1.31048e-45
ZNF185	1.7907	3.94008	2.14938	1.52004e-45	7.29764e-45
SLC44A2	4.31705	6.46388	2.14682	2.5181e-45	1.16784e-44
UNG	2.85669	5.00241	2.14571	6.04509e-48	6.45455e-47
UBE2S	2.58415	4.72677	2.14263	3.05715e-46	1.67558e-45
SLC25A5	5.61025	7.75172	2.14147	6.71588e-47	4.35347e-46
PITPNM1	1.79951	3.93931	2.1398	7.22383e-46	3.66598e-45
TONSL	1.14766	3.28361	2.13595	6.36349e-48	6.64953e-47
FZD6	1.9913	4.12658	2.13528	5.92018e-47	3.88545e-46
TRAM1	4.23275	6.3678	2.13505	9.58262e-48	8.76367e-47
ZNHIT2	2.14865	4.2803	2.13164	4.2213e-48	5.2569e-47
TOMM34	3.44635	5.57647	2.13012	3.30724e-48	4.74142e-47
MT-CO1	11.0498	13.1792	2.12936	1.94552e-26	3.5278e-26
COX8A	6.83002	8.95768	2.12766	2.93997e-48	4.62293e-47
ATF5	2.73126	4.85878	2.12753	7.69048e-46	3.8837e-45
NAXE	4.46988	6.59437	2.12449	3.14082e-48	4.67701e-47
DPP3	2.2591	4.37867	2.11957	3.61839e-48	4.85777e-47
ACTR2	3.51896	5.63336	2.1144	3.43684e-48	4.78118e-47
ORAI1	2.19435	4.30809	2.11374	2.16324e-48	4.59288e-47
IGLV2-11	0.897764	3.00982	2.11206	3.10235e-15	4.42454e-15
MRPS34	4.14968	6.2607	2.11102	2.7617e-48	4.59288e-47
ANPEP	0.923554	3.03039	2.10683	1.9768e-34	4.5247e-34
MGME1	1.82534	3.93019	2.10484	2.79824e-48	4.59288e-47
MRPL57	2.91144	5.01547	2.10404	2.24836e-48	4.59288e-47
MRPS10	2.67895	4.78216	2.10321	2.46028e-48	4.59288e-47
TSPAN33	1.26414	3.36658	2.10245	1.48257e-45	7.12705e-45
RAC3	1.57897	3.68126	2.10229	1.94564e-43	7.25574e-43
MTCH2	3.0518	5.15348	2.10168	4.16717e-48	5.22132e-47
EFHD2	3.42874	5.52908	2.10034	1.1317e-47	9.93718e-47
HDGF	5.5959	7.69211	2.09621	2.24677e-48	4.59288e-47
CDH2	1.29918	3.39473	2.09555	2.19138e-28	4.16253e-28
NBDY	3.39157	5.48406	2.0925	6.63514e-47	4.30458e-46
NXT2	1.29355	3.386	2.09245	2.36736e-48	4.59288e-47
RNASE6	1.421	3.51269	2.09169	9.48009e-36	2.28267e-35
NDUFS6	3.71917	5.80708	2.08791	7.23232e-48	7.2289e-47
YDJC	2.84287	4.93029	2.08742	7.1403e-48	7.17936e-47
LINGO1	1.02173	3.10888	2.08714	7.24361e-38	1.91736e-37
KIAA2013	3.20707	5.29342	2.08636	2.16309e-48	4.59288e-47
ETV6	1.6966	3.78252	2.08592	3.76071e-48	4.95607e-47
ASNA1	4.31785	6.40342	2.08557	2.05426e-48	4.59288e-47
HES4	2.02212	4.10608	2.08396	1.29241e-32	2.78138e-32
ID4	3.8153	5.89807	2.08277	3.27641e-27	6.041e-27
REC8	2.57372	4.65536	2.08164	7.30875e-32	1.53175e-31
AC007405.3	0.998051	3.07888	2.08083	1.17271e-46	7.10416e-46
FAM136A	2.71655	4.79629	2.07973	2.0546e-48	4.59288e-47
HSPB1	7.66799	9.74765	2.07966	4.32746e-39	1.21285e-38
FTH1P7	1.44968	3.52458	2.0749	5.38065e-46	2.80023e-45
IFI27	4.73055	6.80394	2.07339	1.07157e-24	1.86394e-24
AIFM1	2.68582	4.75733	2.0715	1.8856e-47	1.49036e-46
DDAH1	1.38355	3.45397	2.07042	4.57062e-46	2.40901e-45
GNG5	5.11616	7.18225	2.06609	2.30621e-48	4.59288e-47
EXOSC5	2.84231	4.9075	2.06519	2.90818e-48	4.61847e-47
SLC50A1	3.18446	5.24802	2.06356	3.48154e-48	4.78118e-47
PDZD11	3.39761	5.46017	2.06256	2.79797e-48	4.59288e-47
ITGB8	1.51593	3.57801	2.06208	6.91866e-43	2.46394e-42
GSS	2.82529	4.88721	2.06192	2.21967e-48	4.59288e-47
CALR	7.00573	9.06638	2.06065	7.21624e-48	7.2289e-47
FTH1P20	1.08613	3.14603	2.0599	1.65992e-47	1.34319e-46
TGIF2	2.61664	4.66834	2.05171	6.63554e-47	4.30458e-46
B3GALT6	2.04714	4.09769	2.05055	2.49234e-48	4.59288e-47
ZNF385A	1.89323	3.94219	2.04896	1.49849e-42	5.18443e-42
UQCR10	4.6846	6.73352	2.04892	4.44313e-48	5.37876e-47
LYPLA1	2.49588	4.54368	2.0478	1.25348e-47	1.07574e-46
BCL10	1.45166	3.49753	2.04588	2.10828e-48	4.59288e-47
NUDT19	1.38587	3.4277	2.04183	5.11746e-48	5.83655e-47
RNF19B	2.33876	4.37943	2.04067	6.52844e-48	6.75003e-47
HIGD2A	5.74949	7.78861	2.03912	1.57622e-47	1.28704e-46
OR7E38P	1.8525	3.88901	2.03651	3.80143e-44	1.51722e-43
VPS9D1-AS1	1.39047	3.42418	2.03371	1.0296e-44	4.38042e-44
RPL5P34	1.40008	3.43367	2.03359	6.52869e-48	6.75003e-47
DMTN	1.3452	3.37854	2.03333	2.54459e-40	7.61286e-40
PRKX	1.81729	3.84905	2.03176	1.76559e-45	8.3702e-45
NEK6	1.68928	3.71986	2.03058	8.23863e-46	4.13264e-45
PSMB3	4.83206	6.8598	2.02774	2.69152e-48	4.59288e-47
GRN	5.19897	7.22662	2.02765	7.04163e-46	3.58036e-45
PAK1IP1	2.14606	4.17328	2.02722	4.3871e-48	5.34563e-47
MCM4	2.14078	4.16786	2.02708	7.72495e-47	4.92039e-46
TACC3	1.65857	3.68339	2.02482	2.83497e-46	1.56482e-45
VPS37D	1.51132	3.53479	2.02348	4.89687e-45	2.16566e-44
FAM171A2	1.61428	3.63703	2.02275	6.11577e-40	1.7874e-39
PPL	1.91998	3.94115	2.02117	1.75347e-38	4.77267e-38
AP1S1	3.15624	5.17741	2.02117	2.10817e-48	4.59288e-47
PGAM5	1.98439	4.00528	2.02089	2.90838e-48	4.61847e-47
ICMT	2.34392	4.364	2.02008	1.40619e-47	1.17683e-46
PGP	1.82148	3.84128	2.0198	2.46397e-47	1.85564e-46
SLC35A2	2.36101	4.38027	2.01926	3.57227e-48	4.83771e-47
ZC3H3	2.61138	4.62992	2.01854	8.4338e-48	8.05612e-47
SPR	2.43734	4.45574	2.0184	4.89684e-45	2.16566e-44
NOA1	2.26944	4.2872	2.01776	3.43731e-48	4.78118e-47
MT-ND5	8.56541	10.5829	2.01751	1.38163e-36	3.44739e-36
IRF2BPL	3.70691	5.7238	2.01689	1.46098e-43	5.50937e-43
FBXW9	1.61218	3.62759	2.01541	9.10677e-48	8.46821e-47
NQO1	2.05226	4.06758	2.01531	3.45767e-33	7.58001e-33
MCUR1	1.63187	3.64566	2.01378	2.16336e-48	4.59288e-47
RHOD	2.57949	4.59132	2.01183	4.41924e-43	1.60619e-42
RAP2B	1.59882	3.61048	2.01166	4.59375e-47	3.13777e-46
TRIM14	1.28699	3.29701	2.01001	1.47208e-46	8.73244e-46
ADA2	1.96781	3.97584	2.00803	9.08814e-40	2.62677e-39
SAC3D1	1.74355	3.75139	2.00784	3.22344e-48	4.7157e-47
ARL4D	2.24084	4.24849	2.00765	1.07752e-38	2.96236e-38
POLE3	3.23674	5.24309	2.00635	2.21967e-48	4.59288e-47
NUDT15	2.10278	4.10853	2.00575	3.14161e-48	4.67701e-47
CEP170B	2.05198	4.05598	2.004	4.92726e-45	2.17857e-44
RPS11P5	1.35771	3.3586	2.00089	1.25349e-47	1.07574e-46
ICAM1	2.27981	4.28049	2.00067	2.45986e-31	5.08022e-31
MT-ND6	8.9109	10.9106	1.99974	2.24503e-24	3.87319e-24
AIMP2	2.08671	4.08522	1.99851	7.34365e-47	4.71776e-46
SAA1	1.18281	3.18017	1.99736	5.51254e-20	8.62971e-20
MEA1	4.56226	6.55949	1.99723	2.05417e-48	4.59288e-47
TAGLN2	6.22909	8.22598	1.99689	8.53175e-48	8.11008e-47
CD4	1.78635	3.78323	1.99688	8.3308e-42	2.73459e-41
PRXL2B	2.18078	4.17616	1.99538	1.03348e-46	6.34122e-46
HCP5	1.45316	3.44762	1.99446	4.45652e-37	1.13499e-36
PLEKHF2	1.57152	3.56589	1.99437	9.34256e-48	8.61876e-47
TIMM8B	3.5232	5.51567	1.99247	2.00945e-47	1.56755e-46
DNAAF2	1.30948	3.30167	1.99219	2.05471e-48	4.59288e-47
CPTP	2.53366	4.52134	1.98768	5.31804e-48	5.95586e-47
MIS18A	1.98018	3.96743	1.98725	2.10828e-48	4.59288e-47
AURKA	1.67666	3.66345	1.9868	3.04949e-32	6.47356e-32
YBX1	7.09575	9.0816	1.98585	5.40947e-48	6.02533e-47
AL136454.1	1.99683	3.98249	1.98566	3.5312e-44	1.41367e-43
IFIT1	2.11258	4.09773	1.98515	9.35254e-31	1.89966e-30
FTH1P2	1.537	3.522	1.985	3.72629e-45	1.67794e-44
RPUSD1	2.31841	4.30273	1.98432	2.39799e-48	4.59288e-47
JPT1	2.70759	4.69163	1.98403	2.42668e-44	9.89397e-44
CEBPG	1.63965	3.62138	1.98173	1.15798e-46	7.03104e-46
EFNB1	2.75951	4.7404	1.98089	2.90585e-45	1.33336e-44
EPHA1	1.3269	3.30594	1.97904	5.69879e-44	2.22856e-43
RAB32	2.56465	4.54359	1.97894	2.64531e-46	1.47368e-45
KLF16	1.71576	3.69296	1.9772	6.4453e-48	6.71258e-47
AKIRIN1	3.01391	4.99108	1.97717	3.42966e-47	2.44253e-46
GPX7	2.30639	4.28348	1.9771	2.09549e-46	1.19869e-45
ATP5F1B	6.85875	8.83516	1.97641	2.1179e-48	4.59288e-47
RAB10	3.74987	5.72622	1.97635	4.92758e-46	2.58141e-45
PCBD1	4.64212	6.61793	1.97581	4.71033e-47	3.20435e-46
SOCS3	3.41086	5.38383	1.97297	3.29513e-21	5.30505e-21
GPSM3	1.80418	3.77698	1.97279	2.80505e-41	8.89339e-41
GPR27	1.52539	3.49772	1.97233	2.00001e-38	5.42851e-38
PYCR3	1.85937	3.8293	1.96993	4.4502e-47	3.05318e-46
PTPN6	1.74191	3.71166	1.96975	1.27306e-46	7.64207e-46
IGKV3-11	2.08964	4.05407	1.96443	5.57417e-09	6.99747e-09
NDUFA8	3.87229	5.83663	1.96434	4.27557e-48	5.27532e-47
HACD2	2.17851	4.14147	1.96295	3.18213e-48	4.70737e-47
ALG3	3.47007	5.42901	1.95894	1.02166e-47	9.19275e-47
OCIAD2	2.61827	4.57529	1.95702	1.30244e-47	1.10549e-46
THAP8	1.68416	3.63867	1.95451	7.14089e-48	7.17936e-47
H2AFY2	2.64607	4.59972	1.95365	6.25993e-40	1.82867e-39
AC115618.2	1.55526	3.50344	1.94818	1.52888e-46	9.02329e-46
LYN	1.19393	3.13904	1.94511	3.37367e-45	1.5325e-44
NECTIN2	4.13101	6.07597	1.94496	2.44094e-45	1.13375e-44
CCL2	2.38682	4.32864	1.94182	1.21567e-26	2.21322e-26
ERP44	2.56341	4.50338	1.93997	3.26509e-48	4.72097e-47
DBNDD1	1.35982	3.29973	1.93991	5.68286e-45	2.49249e-44
RNU4-2	1.84109	3.78092	1.93982	9.32252e-13	1.26435e-12
SOX4	3.46685	5.40107	1.93421	5.61496e-34	1.26572e-33
IGF2	3.91392	5.84748	1.93356	1.48123e-05	1.73091e-05
APLP1	1.14948	3.08295	1.93347	5.35223e-32	1.12615e-31
JPT2	3.04495	4.97745	1.9325	2.05458e-48	4.59288e-47
RELB	1.88563	3.81659	1.93096	2.35317e-44	9.61721e-44
RPS15AP1	1.49891	3.42869	1.92978	3.25015e-45	1.48038e-44
CRIPT	2.14395	4.07156	1.92761	2.05465e-48	4.59288e-47
NDFIP2	1.6597	3.58235	1.92265	6.55215e-47	4.25499e-46
EFNA4	2.33767	4.25245	1.91477	9.46251e-48	8.68645e-47
STMP1	2.90345	4.81702	1.91357	1.6388e-47	1.3279e-46
YEATS4	2.33792	4.25081	1.9129	3.18217e-48	4.70737e-47
TIMELESS	1.40423	3.31482	1.91059	2.62594e-47	1.95463e-46
IER3	3.28596	5.19598	1.91002	4.16028e-29	8.06741e-29
NUDT14	2.37596	4.28397	1.908	6.02359e-46	3.10611e-45
PPIL1	2.85918	4.76683	1.90765	2.31188e-47	1.75899e-46
OAS1	2.12448	4.03166	1.90718	6.76583e-33	1.46763e-32
STON2	1.16554	3.07191	1.90637	1.39149e-43	5.25884e-43
PFKP	3.13831	5.04417	1.90586	1.42885e-37	3.71664e-37
C1GALT1C1	2.35315	4.25562	1.90247	2.69232e-48	4.59288e-47
INTS5	2.32253	4.22393	1.9014	2.10814e-48	4.59288e-47
RITA1	2.46446	4.36551	1.90104	2.05465e-48	4.59288e-47
LGALS3BP	6.75577	8.65653	1.90077	3.63642e-44	1.45418e-43
ELF4	2.58975	4.48744	1.89769	2.50275e-45	1.16101e-44
GADD45GIP1	3.66149	5.5584	1.89691	9.95853e-48	9.00007e-47
TFPT	2.41103	4.30647	1.89544	8.65191e-48	8.18096e-47
LSM2	4.22197	6.11705	1.89508	9.76856e-48	8.9134e-47
TRMT12	1.52883	3.4235	1.89467	2.34151e-47	1.77649e-46
JAGN1	3.30634	5.19989	1.89356	2.52442e-48	4.59288e-47
IFIT2	1.30849	3.20108	1.89259	9.29584e-38	2.44248e-37
YWHAB	4.92169	6.81268	1.891	4.2195e-48	5.2569e-47
TTYH3	2.87501	4.76155	1.88653	2.58985e-43	9.56408e-43
HES6	1.11698	3.00251	1.88553	1.33436e-41	4.32352e-41
UQCC3	2.03784	3.92285	1.88501	3.3501e-48	4.76232e-47
DCK	1.75949	3.64371	1.88422	2.2485e-48	4.59288e-47
TMEM60	2.71763	4.60155	1.88392	2.79817e-48	4.59288e-47
FCHO1	1.25777	3.14159	1.88381	4.1622e-42	1.39483e-41
ZBTB7B	2.75769	4.64142	1.88373	3.73845e-46	2.00923e-45
DUSP6	2.0659	3.94785	1.88196	5.22466e-36	1.27204e-35
LAGE3	3.45779	5.33704	1.87925	2.79925e-45	1.28805e-44
SIPA1L3	1.52794	3.40702	1.87908	5.81744e-48	6.29124e-47
CHCHD2	6.82397	8.69525	1.87129	2.90244e-48	4.61847e-47
ADPRHL2	3.14147	5.01262	1.87114	2.05456e-48	4.59288e-47
DDX58	1.62962	3.5005	1.87088	4.77683e-45	2.11612e-44
PRR15	1.73954	3.61003	1.8705	8.30602e-36	2.00543e-35
MRPL44	2.52299	4.39231	1.86932	2.1081e-48	4.59288e-47
REST	1.85467	3.72387	1.8692	2.08131e-48	4.59288e-47
CTSD	6.13002	7.99745	1.86743	6.38651e-45	2.78402e-44
COX5B	6.02008	7.88739	1.8673	6.19566e-48	6.55118e-47
RPS6KA1	1.15536	3.01989	1.86453	1.7565e-46	1.0211e-45
EIF2S2	3.77956	5.64396	1.86439	3.10127e-48	4.67701e-47
ZBTB33	1.61712	3.48148	1.86436	2.0813e-48	4.59288e-47
RTKN	2.47659	4.34047	1.86388	8.98603e-45	3.85507e-44
HSD17B8	2.12743	3.98824	1.86081	1.0296e-44	4.38042e-44
ECHS1	4.72593	6.58102	1.85508	2.16273e-48	4.59288e-47
ARV1	2.38901	4.24386	1.85486	1.42425e-47	1.1882e-46
AC073861.1	4.38697	6.24115	1.85418	6.05431e-41	1.88288e-40
RNF26	2.93998	4.79327	1.8533	1.19106e-47	1.03358e-46
CDK5	1.46424	3.31661	1.85236	8.65229e-48	8.18096e-47
MSH2	1.8322	3.68391	1.8517	2.42906e-48	4.59288e-47
POLR2L	5.04358	6.89358	1.85	6.7186e-47	4.35347e-46
ILF2	5.26469	7.11467	1.84999	3.26312e-48	4.72097e-47
RIPK2	1.69124	3.53994	1.8487	2.06156e-47	1.60124e-46
FAM71E1	1.387	3.23521	1.84821	1.80854e-43	6.76211e-43
PNO1	2.03942	3.8869	1.84748	5.96823e-48	6.40982e-47
FKBPL	1.26803	3.11124	1.84321	2.30709e-48	4.59288e-47
RPS13P2	1.24297	3.08601	1.84304	1.83292e-45	8.67173e-45
GMIP	1.49366	3.33561	1.84195	1.35335e-47	1.13981e-46
DCAF12	2.6986	4.53822	1.83962	2.16327e-48	4.59288e-47
MAPK8IP1	2.29594	4.13539	1.83945	2.94135e-41	9.31119e-41
METRN	1.84107	3.67899	1.83792	7.99573e-40	2.3186e-39
CSTB	4.49675	6.33464	1.83789	2.29344e-45	1.06918e-44
AHR	2.07105	3.90889	1.83784	2.75225e-43	1.01497e-42
LDOC1	4.53346	6.36925	1.83579	3.58244e-42	1.20554e-41
ACTB	9.04222	10.8779	1.83564	9.90154e-42	3.23362e-41
ZSCAN16	1.18705	3.02051	1.83345	6.04551e-48	6.45455e-47
DNAJC30	1.96158	3.79408	1.8325	3.18217e-48	4.70737e-47
MRPS12	3.08117	4.91162	1.83045	2.87082e-46	1.58275e-45
PROSER2	1.22041	3.04916	1.82875	1.33462e-44	5.6112e-44
BOP1	3.05198	4.8773	1.82532	6.29343e-46	3.22821e-45
C17orf58	1.61029	3.43468	1.82439	1.16103e-47	1.01131e-46
C5orf15	3.72829	5.55249	1.8242	2.55713e-48	4.59288e-47
POLR2K	4.03473	5.85891	1.82417	4.73748e-48	5.58242e-47
RHNO1	2.54464	4.36733	1.82269	5.81729e-48	6.29124e-47
FARSA	3.5626	5.38501	1.82241	1.03483e-47	9.27532e-47
AC131235.1	1.34578	3.16817	1.82239	6.41326e-46	3.28062e-45
DOLK	1.80968	3.63115	1.82147	3.57234e-48	4.83771e-47
STAU1	3.83944	5.66045	1.82101	3.20235e-48	4.7157e-47
MLF1	2.30956	4.13053	1.82097	8.09648e-43	2.86468e-42
RFC3	1.79907	3.62002	1.82094	6.12359e-48	6.50487e-47
MAPRE1	4.0047	5.82548	1.82079	4.27511e-48	5.27532e-47
NIF3L1	2.58354	4.40413	1.82059	2.46042e-48	4.59288e-47
PCAT6	1.37366	3.19408	1.82042	2.56616e-41	8.16802e-41
AC083799.1	1.52338	3.34355	1.82017	9.82505e-47	6.06855e-46
CIB1	4.26969	6.08869	1.819	5.11682e-48	5.83655e-47
GOLPH3L	2.82235	4.63977	1.81742	2.0546e-48	4.59288e-47
NRSN2-AS1	1.21794	3.03384	1.8159	4.6183e-48	5.50731e-47
DNASE2	3.48195	5.29607	1.81413	2.22517e-47	1.70147e-46
MOB1A	3.53746	5.35121	1.81375	5.58648e-46	2.90196e-45
RMI2	1.35829	3.17142	1.81312	8.99232e-47	5.62712e-46
HGH1	2.68341	4.49629	1.81288	2.40703e-46	1.35271e-45
PPP4C	4.20845	6.02096	1.81251	2.3667e-48	4.59288e-47
IGHM	1.62676	3.43924	1.81247	1.74926e-10	2.26572e-10
ALDH1B1	2.16633	3.97803	1.8117	3.23398e-41	1.02117e-40
ZBTB7C	1.57342	3.38263	1.80921	2.93554e-35	6.93885e-35
PRMT6	1.82867	3.63573	1.80706	1.03489e-47	9.27532e-47
FAM110A	1.30023	3.10475	1.80452	4.51368e-46	2.38102e-45
SKP2	1.65974	3.46394	1.8042	3.66543e-48	4.89224e-47
CD47	3.68727	5.49036	1.80309	4.2387e-46	2.24951e-45
SLC30A1	1.62779	3.42996	1.80217	4.55927e-48	5.46624e-47
TM9SF2	4.14896	5.95091	1.80195	3.7123e-48	4.9272e-47
PNPO	1.97736	3.77921	1.80185	3.93121e-46	2.10429e-45
NDUFB3	3.79693	5.59866	1.80174	1.38816e-47	1.16448e-46
CNPY3	4.29163	6.0932	1.80157	2.10796e-48	4.59288e-47
TRIM8	4.36896	6.16925	1.80029	7.54674e-46	3.81468e-45
NXT1	3.31252	5.11267	1.80015	5.80087e-46	3.00143e-45
GNL3L	1.32305	3.12258	1.79953	2.05468e-48	4.59288e-47
SLBP	3.52914	5.32772	1.79858	2.19119e-48	4.59288e-47
CNKSR1	1.854	3.65193	1.79793	9.29884e-44	3.5659e-43
SLC35F6	2.3275	4.12462	1.79712	2.87111e-48	4.61847e-47
ABT1	2.32561	4.12168	1.79607	2.24846e-48	4.59288e-47
C1orf53	1.23863	3.03346	1.79483	1.33459e-44	5.6112e-44
ALAS1	2.92136	4.71591	1.79455	2.65782e-48	4.59288e-47
HNRNPAB	4.7546	6.54859	1.79399	7.34087e-47	4.71776e-46
APEX2	2.29012	4.08388	1.79376	2.33698e-48	4.59288e-47
ARF3	3.96684	5.75774	1.79091	4.33037e-48	5.30822e-47
ATP6V0E2	2.50256	4.29233	1.78978	1.45357e-46	8.62809e-46
TAF13	2.2481	4.03658	1.78848	7.36075e-46	3.72739e-45
ZNF503	4.27351	6.06114	1.78764	1.44143e-41	4.66584e-41
TSEN15	2.58518	4.37268	1.7875	1.28588e-47	1.09598e-46
CPXM1	3.42329	5.21051	1.78722	3.26823e-19	5.04197e-19
PPT1	4.26616	6.05067	1.7845	1.81445e-47	1.44718e-46
ODC1	4.40949	6.19243	1.78294	5.41172e-41	1.68784e-40
NRAV	1.37325	3.15323	1.77998	2.62402e-48	4.59288e-47
CABLES2	1.54536	3.32439	1.77903	3.34386e-47	2.39128e-46
PSENEN	4.08904	5.86739	1.77835	5.72831e-46	2.96948e-45
HCST	1.80725	3.58517	1.77792	1.26136e-36	3.152e-36
STARD7	3.69694	5.47279	1.77585	2.69205e-48	4.59288e-47
EIF2AK2	2.16017	3.93498	1.77481	2.13564e-48	4.59288e-47
CD2AP	1.70214	3.47669	1.77456	7.71105e-48	7.50095e-47
PAK2	2.75513	4.52961	1.77448	2.52449e-48	4.59288e-47
HPRT1	2.96907	4.74211	1.77304	8.76728e-47	5.49954e-46
BCL9	2.36702	4.13767	1.77065	1.11235e-45	5.44578e-45
RPN2	5.44076	7.20929	1.76853	7.91933e-47	5.02248e-46
ARPC1B	3.96566	5.73338	1.76771	3.32717e-37	8.51924e-37
KCTD12	3.22741	4.99465	1.76724	1.38129e-37	3.59728e-37
CBX4	2.25996	4.02685	1.76689	2.79838e-47	2.05667e-46
PTN	1.92367	3.68638	1.76271	1.50762e-20	2.39138e-20
DERA	2.11691	3.87927	1.76235	4.45734e-46	2.35269e-45
SYNGR2	4.42267	6.18451	1.76184	3.06992e-43	1.12838e-42
APOO	2.38466	4.14359	1.75892	4.53575e-47	3.10506e-46
COX5A	4.97832	6.73667	1.75834	7.13215e-46	3.62242e-45
HPS6	1.65964	3.41731	1.75768	3.14159e-48	4.67701e-47
MFSD5	2.38426	4.14074	1.75648	1.7788e-46	1.03278e-45
RPL18AP3	5.69195	7.44818	1.75624	1.406e-40	4.2753e-40
COA6	2.8763	4.63223	1.75593	2.06154e-47	1.60124e-46
TMEM179B	4.45034	6.20588	1.75554	5.05133e-48	5.81446e-47
SECTM1	1.81034	3.5655	1.75516	2.36679e-27	4.37843e-27
TFDP1	3.19142	4.94576	1.75434	4.59347e-47	3.13777e-46
UBE2L6	4.39571	6.14902	1.7533	8.22943e-41	2.53957e-40
KIAA1217	2.49272	4.24546	1.75274	3.37357e-45	1.5325e-44
CHPF2	2.76463	4.51656	1.75194	3.42983e-47	2.44253e-46
TRIB3	1.30607	3.05658	1.75051	7.30494e-42	2.40678e-41
TPT1P9	1.37886	3.12838	1.74953	2.50262e-44	1.01787e-43
PRIMA1	1.6373	3.38549	1.74818	1.08426e-34	2.50366e-34
DCAF7	2.85276	4.60044	1.74768	2.55725e-48	4.59288e-47
ZNF48	1.33254	3.07883	1.74628	2.08125e-48	4.59288e-47
TNFSF10	3.33967	5.08404	1.74437	4.61205e-25	8.07837e-25
ZNRF2	1.25979	3.00394	1.74414	8.4338e-48	8.05612e-47
ERG28	3.1599	4.90384	1.74394	2.16929e-47	1.66893e-46
ZMPSTE24	2.80789	4.55176	1.74387	3.61853e-48	4.85777e-47
FBXO2	1.41477	3.15761	1.74284	7.41465e-25	1.29361e-24
PTMAP5	1.33861	3.08101	1.74239	7.82348e-47	4.96934e-46
UBL4A	2.93883	4.68105	1.74222	7.9111e-48	7.67522e-47
SLC35B2	3.35992	5.10119	1.74126	6.12306e-48	6.50487e-47
CNNM4	1.72233	3.46172	1.73939	1.51811e-47	1.24911e-46
MTHFD2	2.89623	4.63486	1.73863	1.53124e-30	3.09194e-30
TXN	5.26022	6.99692	1.7367	7.83391e-46	3.94999e-45
GOLGA7	3.54847	5.28096	1.73248	2.24839e-48	4.59288e-47
AL354892.2	1.29389	3.02609	1.7322	8.29499e-43	2.93213e-42
ZNF362	3.05833	4.78959	1.73126	2.0614e-47	1.60124e-46
RBBP8	1.82224	3.55296	1.73072	4.32519e-45	1.93033e-44
IMPAD1	2.4911	4.22056	1.72946	4.55907e-48	5.46624e-47
FURIN	3.36511	5.09417	1.72906	1.00639e-45	4.96885e-45
C5orf22	1.8126	3.5401	1.7275	2.10818e-48	4.59288e-47
DUSP14	1.75549	3.47991	1.72442	1.91859e-46	1.10597e-45
MARCKS	3.39889	5.12306	1.72417	7.4392e-43	2.64327e-42
MROH6	1.98466	3.70851	1.72385	1.98653e-32	4.24325e-32
FAM129B	3.89903	5.62226	1.72323	2.40387e-41	7.66721e-41
EIF2AK1	3.67003	5.39227	1.72224	2.05446e-48	4.59288e-47
CD53	1.93672	3.65763	1.72091	9.86097e-29	1.89342e-28
C8orf82	3.14982	4.87031	1.72049	3.98084e-46	2.12784e-45
REEP4	2.37609	4.09657	1.72048	1.04497e-45	5.14438e-45
BAG5	2.04833	3.76827	1.71994	3.14165e-48	4.67701e-47
MRPS26	4.42429	6.14367	1.71938	6.61116e-48	6.81048e-47
PSMB2	3.75119	5.46867	1.71748	2.3067e-48	4.59288e-47
PTGDS	3.87391	5.58923	1.71532	3.09352e-13	4.24041e-13
PRICKLE3	1.98392	3.69813	1.71421	1.41736e-46	8.42658e-46
DAD1	6.152	7.86374	1.71174	9.51406e-48	8.7273e-47
PDRG1	2.32066	4.03154	1.71088	3.71274e-48	4.9272e-47
GPD2	1.98002	3.6903	1.71027	7.61312e-48	7.43674e-47
LZTS3	2.81516	4.52365	1.70849	2.9665e-39	8.3762e-39
ZDHHC9	2.4466	4.15491	1.70831	2.9071e-46	1.60138e-45
REEP3	1.92973	3.63207	1.70234	1.49885e-47	1.23765e-46
TRIAP1	2.4754	4.17637	1.70097	5.11737e-48	5.83655e-47
TLNRD1	1.61835	3.31899	1.70063	7.25123e-47	4.6649e-46
NSDHL	2.43016	4.13026	1.7001	1.34441e-42	4.66803e-42
ADIPOR1	4.30249	5.99971	1.69722	4.08731e-48	5.20257e-47
SRP9	5.50957	7.20669	1.69712	1.33542e-47	1.12995e-46
CEBPB	5.18521	6.88133	1.69612	1.43617e-42	4.97624e-42
EFNA1	3.32421	5.02022	1.69601	3.18122e-37	8.15115e-37
HLA-DMB	2.03446	3.72978	1.69532	3.36493e-31	6.91789e-31
TMEM8A	2.93961	4.63351	1.6939	4.5136e-46	2.38102e-45
ZDHHC20	2.35558	4.0494	1.69382	2.22525e-47	1.70147e-46
FAM171A1	2.55438	4.2463	1.69192	1.96754e-46	1.1307e-45
PELI1	1.68724	3.3778	1.69056	4.27184e-45	1.90834e-44
LYPLA2	3.7826	5.47262	1.69003	3.57203e-48	4.83771e-47
CISD2	2.21146	3.90093	1.68948	2.46042e-48	4.59288e-47
ADRM1	4.30315	5.99135	1.6882	1.03472e-47	9.27532e-47
NCOA4	3.98314	5.6706	1.68746	8.54118e-48	8.11008e-47
WDR34	3.49911	5.1855	1.68639	2.79817e-47	2.05667e-46
ATP6V1A	2.21249	3.89874	1.68625	3.66524e-48	4.89224e-47
DNAJC5	2.58291	4.26862	1.6857	1.35325e-47	1.13981e-46
CKAP4	3.70559	5.3901	1.68451	1.35787e-43	5.13839e-43
TSTA3	3.72628	5.40974	1.68346	6.33285e-46	3.24507e-45
Z74021.1	2.08101	3.76367	1.68265	2.96498e-33	6.51605e-33
VANGL2	2.16516	3.84748	1.68232	1.34185e-40	4.08692e-40
KLHDC3	4.64431	6.32304	1.67873	9.22256e-48	8.54301e-47
KPNA4	2.223	3.89882	1.67583	2.05468e-48	4.59288e-47
NOXA1	2.45825	4.13326	1.67501	7.99553e-40	2.3186e-39
SMIM10L1	1.45585	3.12925	1.6734	3.90843e-48	5.07459e-47
USP5	3.49282	5.16444	1.67162	2.98203e-47	2.16847e-46
TUBG1	2.73244	4.40302	1.67058	9.33679e-46	4.63232e-45
S100A9	3.94938	5.61994	1.67055	1.99684e-13	2.74748e-13
RECQL4	1.62006	3.28965	1.66959	1.71083e-42	5.89055e-42
PRUNE1	2.81728	4.48633	1.66906	2.39796e-48	4.59288e-47
FUCA1	3.08924	4.75778	1.66854	3.39326e-48	4.76557e-47
PWWP2B	2.13898	3.80746	1.66848	3.74905e-47	2.63541e-46
ABCD1	1.75664	3.42287	1.66623	2.02516e-45	9.52061e-45
PLEKHB2	2.52449	4.19022	1.66573	3.26493e-48	4.72097e-47
MAIP1	2.10717	3.77172	1.66455	2.05467e-48	4.59288e-47
MARK2	2.69152	4.35573	1.66421	7.91056e-48	7.67522e-47
CNOT11	2.9189	4.58149	1.6626	3.61821e-48	4.85777e-47
RAC2	1.7606	3.4215	1.6609	1.57755e-32	3.38484e-32
SLC35B3	2.14395	3.80463	1.66067	2.10828e-48	4.59288e-47
CSF1R	1.88039	3.54077	1.66038	3.85388e-27	7.09134e-27
SDF2L1	2.82723	4.48734	1.66012	6.24966e-38	1.6597e-37
SCAF1	3.64175	5.30151	1.65976	9.2236e-48	8.54301e-47
MAGT1	3.0797	4.73907	1.65938	2.46385e-47	1.85564e-46
DENR	3.03471	4.69404	1.65933	3.14143e-48	4.67701e-47
TXNDC12	3.52519	5.18258	1.65739	2.42889e-48	4.59288e-47
FBXO6	1.91535	3.57102	1.65567	7.62181e-43	2.70601e-42
CHMP1B	3.24227	4.89703	1.65476	5.04952e-43	1.82179e-42
MRPL58	2.87515	4.52872	1.65357	6.63563e-47	4.30458e-46
ADO	1.84677	3.50029	1.65351	2.55728e-48	4.59288e-47
SLC7A5	2.03846	3.69065	1.65219	4.76752e-31	9.76042e-31
TMEM209	1.69088	3.34257	1.65169	2.27759e-48	4.59288e-47
RNF2	1.84193	3.49225	1.65032	3.14157e-48	4.67701e-47
ARHGDIB	3.50877	5.15855	1.64977	1.06213e-30	2.15452e-30
TCF19	1.68951	3.33744	1.64793	2.72811e-47	2.01456e-46
PIP4K2C	2.92494	4.57267	1.64773	9.10626e-48	8.46821e-47
CYB561	2.53237	4.18009	1.64772	1.52864e-44	6.3781e-44
LRRC59	3.1968	4.84428	1.64748	3.33183e-45	1.51468e-44
HEY2	1.79351	3.44069	1.64718	7.09142e-29	1.36728e-28
JTB	5.61462	7.2611	1.64648	2.05306e-48	4.59288e-47
DENND2D	1.69552	3.33916	1.64364	4.75286e-43	1.72131e-42
S100A16	5.22501	6.86844	1.64343	3.26307e-34	7.41585e-34
C2	1.78214	3.42479	1.64266	1.05567e-27	1.97237e-27
URB1-AS1	1.75182	3.39359	1.64177	9.6943e-46	4.79278e-45
PSRC1	1.58025	3.22108	1.64083	2.56498e-44	1.04232e-43
SDHAF4	1.97998	3.62058	1.6406	5.94843e-46	3.06989e-45
DIAPH1	3.09098	4.73149	1.64051	3.46691e-46	1.87789e-45
RALA	2.76617	4.40613	1.63996	2.72712e-48	4.59288e-47
TC2N	1.75704	3.3936	1.63656	7.49435e-38	1.98062e-37
CANT1	2.85889	4.49357	1.63468	5.84538e-47	3.84742e-46
BRCC3	1.84269	3.47734	1.63464	1.37073e-47	1.15131e-46
ST6GALNAC5	1.42632	3.06076	1.63444	7.20268e-22	1.17705e-21
ZNF672	2.46113	4.09506	1.63393	1.41512e-47	1.18377e-46
SMARCC1	2.99298	4.62463	1.63165	1.76905e-47	1.41861e-46
SH3KBP1	1.96268	3.59423	1.63155	8.99237e-47	5.62712e-46
MED18	1.51841	3.14938	1.63097	3.30741e-48	4.74142e-47
AC016739.1	3.42497	5.0555	1.63053	1.94895e-33	4.31272e-33
PIM2	2.13553	3.76536	1.62984	6.52099e-44	2.53355e-43
UBL7	3.76863	5.39824	1.6296	5.25005e-48	5.91559e-47
DDX21	3.059	4.68717	1.62817	6.27948e-43	2.2456e-42
IRAK1	3.68719	5.31417	1.62698	1.41473e-40	4.30053e-40
ZDHHC5	3.17473	4.79957	1.62484	5.21494e-47	3.4804e-46
TIMM10	3.43961	5.06417	1.62456	1.80122e-46	1.04458e-45
ALDH3B1	1.47008	3.09218	1.6221	3.45916e-38	9.29666e-38
PPP2R5A	2.67463	4.29604	1.62141	6.46964e-47	4.21172e-46
PGRMC1	4.98593	6.60642	1.62049	2.25958e-46	1.28255e-45
NIPSNAP1	3.44818	5.06812	1.61994	3.57748e-46	1.93215e-45
GIPC1	4.12268	5.74074	1.61806	2.05022e-45	9.62754e-45
DPM1	3.98005	5.59617	1.61612	3.30683e-48	4.74142e-47
KDM1B	1.80607	3.42188	1.61582	2.79833e-48	4.59288e-47
ZNF777	2.38807	4.00279	1.61472	7.51595e-48	7.40046e-47
IFITM3	8.5693	10.1837	1.61442	3.8037e-38	1.01946e-37
MTPN	3.925	5.5383	1.61329	5.01966e-47	3.37839e-46
DSN1	1.70285	3.3157	1.61285	8.11601e-48	7.80921e-47
DTYMK	2.66158	4.27384	1.61226	7.61293e-48	7.43674e-47
TIPRL	2.64532	4.25733	1.61201	2.05463e-48	4.59288e-47
AIF1	2.21176	3.82366	1.6119	1.4788e-27	2.75159e-27
YRDC	2.01016	3.6206	1.61044	3.74907e-47	2.63541e-46
RND3	2.11338	3.72285	1.60947	3.24571e-36	7.98807e-36
SLC35C1	1.91462	3.52356	1.60894	7.61302e-48	7.43674e-47
RMND5A	2.18439	3.79218	1.60779	2.9443e-47	2.14603e-46
RRP9	2.93833	4.54574	1.60741	3.21844e-47	2.31607e-46
TMEM87B	1.81263	3.41979	1.60716	6.20237e-48	6.55118e-47
EIF6	4.95037	6.55737	1.60699	1.10041e-46	6.71415e-46
AC027031.2	1.41777	3.02307	1.60531	3.5076e-36	8.61779e-36
MFHAS1	1.41132	3.01651	1.60519	3.42515e-43	1.25441e-42
SPINT2	5.41826	7.02115	1.60289	7.08202e-39	1.96647e-38
MTX2	3.34022	4.94278	1.60256	5.81704e-48	6.29124e-47
AC015922.2	1.48912	3.08662	1.59751	4.29749e-41	1.34756e-40
BTG3	3.65874	5.25581	1.59708	2.0454e-35	4.86138e-35
MRPS18A	3.33177	4.92468	1.59292	6.04467e-48	6.45455e-47
PNP	1.79759	3.38966	1.59207	2.96222e-34	6.73788e-34
TP53I3	2.35834	3.94878	1.59044	6.71364e-40	1.95721e-39
C1orf43	5.12302	6.71287	1.58985	2.76136e-48	4.59288e-47
ACBD3	2.88175	4.46686	1.5851	5.7432e-48	6.2439e-47
CCN2	4.4688	6.05304	1.58424	4.99544e-19	7.67631e-19
DUSP2	1.69143	3.27481	1.58338	3.25418e-30	6.50872e-30
TRAF7	3.49641	5.07837	1.58196	6.98041e-47	4.50461e-46
ACVR1B	2.23631	3.8172	1.58089	3.0982e-47	2.24328e-46
DCUN1D5	2.65611	4.23512	1.57901	3.10148e-48	4.67701e-47
SLC45A4	1.49751	3.0752	1.57769	8.55257e-45	3.67737e-44
XXYLT1	1.61912	3.19582	1.5767	3.45845e-45	1.56686e-44
MEX3D	2.581	4.1556	1.57461	2.05048e-45	9.62754e-45
SDHAF3	2.01067	3.58514	1.57447	1.05813e-45	5.20231e-45
PDGFB	1.44861	3.02111	1.5725	9.18589e-44	3.52623e-43
APEX1	5.82038	7.39283	1.57245	4.95357e-47	3.3442e-46
RFC2	2.72404	4.29621	1.57216	2.65796e-48	4.59288e-47
TRAPPC1	5.10432	6.67645	1.57213	8.11161e-48	7.80921e-47
MFSD14B	2.96462	4.5362	1.57157	7.23278e-48	7.2289e-47
CTU1	1.86992	3.44027	1.57035	1.2335e-46	7.4289e-46
NRBF2	2.21486	3.78053	1.56566	3.14147e-48	4.67701e-47
RBBP9	1.80488	3.37053	1.56565	1.28593e-47	1.09598e-46
ENO1	7.06007	8.62564	1.56557	3.62169e-42	1.21831e-41
MED20	1.9763	3.54057	1.56426	2.94587e-48	4.62293e-47
PRKAR2A	2.21024	3.77417	1.56393	4.27595e-48	5.27532e-47
F8A1	2.19383	3.75333	1.5595	3.32769e-37	8.51937e-37
CAPZA1	3.83884	5.39734	1.5585	1.42413e-47	1.1882e-46
GOLPH3	4.22127	5.77918	1.55791	3.66483e-48	4.89224e-47
TMEM14A	3.51386	5.07165	1.55779	3.54521e-45	1.60122e-44
C12orf75	2.0765	3.63367	1.55718	1.85837e-26	3.37075e-26
YWHAG	3.97742	5.53452	1.5571	1.88549e-47	1.49036e-46
PLBD1	1.70097	3.25801	1.55704	2.9036e-35	6.86511e-35
FAM32A	4.23733	5.79064	1.55331	3.66483e-48	4.89224e-47
TOP1	3.43736	4.99052	1.55316	1.08697e-46	6.63736e-46
TRIM26	2.73611	4.28808	1.55196	8.87686e-48	8.31685e-47
ATXN7L3B	2.99649	4.54809	1.5516	8.93517e-47	5.59722e-46
AC087289.1	2.59149	4.14028	1.54879	2.54213e-33	5.60263e-33
MYD88	2.82402	4.3716	1.54759	2.10223e-45	9.8558e-45
KRT10	2.95627	4.50379	1.54753	1.70815e-44	7.09653e-44
RHBDD2	4.82039	6.36723	1.54684	2.82689e-40	8.42895e-40
BACE2	2.5131	4.05841	1.54531	4.44524e-35	1.04291e-34
GSTP1	7.19752	8.74151	1.54399	3.53956e-45	1.60082e-44
PPP1R11	4.18859	5.73246	1.54387	2.05426e-48	4.59288e-47
PLVAP	2.31131	3.85427	1.54296	6.29373e-21	1.00796e-20
MT-CO2	11.5715	13.114	1.54256	2.77474e-40	8.28144e-40
TMUB1	3.87103	5.41299	1.54196	1.24906e-46	7.51829e-46
COX7B	4.28354	5.82493	1.54139	6.7181e-42	2.22137e-41
MCM6	2.45668	3.99799	1.54131	4.682e-47	3.19101e-46
RPS7P1	3.74917	5.2901	1.54093	3.72346e-37	9.51566e-37
YTHDF1	3.15849	4.69847	1.53998	3.0226e-48	4.66065e-47
MFSD6	1.63913	3.17897	1.53984	2.29323e-43	8.50757e-43
BID	1.82701	3.36477	1.53776	7.73893e-46	3.90616e-45
ODF3B	1.55664	3.09393	1.53729	8.76334e-29	1.68545e-28
ELOVL1	3.97894	5.51623	1.53728	5.35931e-44	2.10312e-43
IRF2BP1	3.29422	4.83129	1.53707	3.60873e-47	2.55323e-46
ERI3	3.99924	5.53579	1.53655	2.49207e-48	4.59288e-47
PYGO2	3.40878	4.94514	1.53637	2.83405e-48	4.61154e-47
COL4A1	3.35051	4.8867	1.53619	4.24992e-28	8.01292e-28
SLC30A6	2.00862	3.54459	1.53597	2.1356e-48	4.59288e-47
PPP1R1B	1.96391	3.49884	1.53493	1.5532e-14	2.18646e-14
NMI	2.38466	3.91953	1.53487	8.43218e-44	3.2503e-43
ALDH5A1	1.74779	3.28235	1.53456	5.68276e-45	2.49249e-44
GUCY1B1	1.68412	3.21775	1.53364	3.33056e-31	6.84876e-31
WDR77	2.8184	4.35125	1.53285	4.89658e-45	2.16566e-44
MYOF	2.83384	4.36633	1.53249	8.03964e-34	1.8018e-33
AL590867.2	4.20743	5.73976	1.53233	3.16887e-35	7.47802e-35
SURF4	4.74026	6.27217	1.53191	2.66146e-46	1.48042e-45
LRRC61	2.97406	4.50249	1.52842	6.40456e-42	2.12028e-41
RNF24	1.63855	3.16536	1.5268	4.27192e-45	1.90834e-44
MRPL37	4.18376	5.70987	1.5261	7.61207e-48	7.43674e-47
MTATP6P1	8.58428	10.1102	1.52596	2.76389e-33	6.08272e-33
XRN2	3.6698	5.19563	1.52583	1.2858e-47	1.09598e-46
APOL1	3.33633	4.86171	1.52539	4.28226e-26	7.69143e-26
PDCD2L	1.902	3.42733	1.52533	3.6088e-47	2.55323e-46
PIGU	2.91085	4.43498	1.52413	3.60869e-47	2.55323e-46
ACTN4	5.93911	7.46152	1.52241	2.60002e-38	7.02322e-38
ARL8A	4.20901	5.73066	1.52165	4.11402e-48	5.20387e-47
HES1	3.28169	4.80269	1.52099	2.49792e-23	4.21363e-23
F11R	2.82797	4.34793	1.51995	1.26573e-42	4.40953e-42
POFUT1	2.9055	4.42405	1.51856	8.87642e-48	8.31685e-47
MDH2	5.16738	6.68494	1.51756	2.62493e-47	1.95463e-46
ARMC1	2.55585	4.07337	1.51752	5.31784e-48	5.95586e-47
GLO1	4.98991	6.50716	1.51725	2.14845e-46	1.22514e-45
PSMC4	4.36582	5.88292	1.5171	3.25543e-46	1.7728e-45
IGHG2	2.32361	3.84044	1.51683	1.39324e-07	1.69827e-07
SLC35E1	2.6812	4.19669	1.51549	2.25386e-47	1.71969e-46
DESI2	2.42351	3.93826	1.51475	1.3883e-47	1.16448e-46
CAAP1	1.77572	3.29024	1.51452	3.79687e-47	2.66505e-46
NMB	2.0317	3.54512	1.51342	3.1796e-39	8.95192e-39
TRIM44	2.41009	3.92267	1.51258	3.95901e-48	5.10444e-47
CPSF3	2.54676	4.05861	1.51185	2.49243e-48	4.59288e-47
COMMD8	1.97402	3.48351	1.50949	7.82338e-47	4.96934e-46
ESRRA	2.23273	3.74145	1.50871	1.49413e-41	4.83121e-41
ZCCHC3	2.47573	3.98309	1.50735	2.16937e-47	1.66893e-46
CASP3	2.01485	3.52198	1.50713	9.46286e-48	8.68645e-47
CRACR2B	1.73219	3.23882	1.50663	2.23789e-33	4.93915e-33
DNTTIP1	3.326	4.83182	1.50582	2.46038e-48	4.59288e-47
RAD23B	3.86656	5.37213	1.50557	1.81466e-47	1.44718e-46
EEFSEC	2.68555	4.19097	1.50542	2.52462e-48	4.59288e-47
HIGD1A	4.17415	5.67925	1.5051	1.20129e-39	3.45457e-39
TRUB1	2.09918	3.60375	1.50457	5.41741e-47	3.60624e-46
PKN1	4.34149	5.8454	1.50391	3.59528e-43	1.31475e-42
TMEM223	2.62894	4.13176	1.50282	7.14093e-48	7.17936e-47
GRK6	2.61182	4.11456	1.50274	6.61232e-48	6.81048e-47
PSMB8	4.08416	5.58575	1.50159	1.87271e-34	4.28855e-34
PLP2	5.63589	7.13736	1.50146	5.14877e-35	1.20432e-34
VASN	3.99133	5.49039	1.49907	1.19442e-35	2.86279e-35
BLOC1S3	1.6664	3.16504	1.49864	3.6088e-47	2.55323e-46
CALU	4.29246	5.79106	1.49859	5.9106e-43	2.11725e-42
YWHAH	4.46409	5.96227	1.49819	5.99622e-42	1.98935e-41
SERPINB1	3.15029	4.64846	1.49817	6.35125e-39	1.76673e-38
ACP2	2.76359	4.26153	1.49794	5.38674e-48	6.00369e-47
SINHCAF	3.60513	5.10306	1.49793	6.17874e-42	2.04818e-41
MMP11	2.45567	3.95353	1.49786	8.67871e-10	1.10933e-09
SLC31A1	1.64691	3.14447	1.49756	5.51724e-46	2.87048e-45
SCRIB	4.01351	5.51101	1.4975	1.83493e-39	5.22871e-39
CCDC71	2.89325	4.39007	1.49682	5.31791e-48	5.95586e-47
HSPA5	5.77774	7.27423	1.49649	2.7668e-42	9.40109e-42
CDC123	3.64716	5.14339	1.49623	2.06141e-47	1.60124e-46
ZNF664	3.60682	5.10145	1.49464	1.76902e-47	1.41861e-46
PSMB5	4.69581	6.18882	1.49301	7.34222e-47	4.71776e-46
CD82	2.94177	4.43476	1.49299	6.28321e-31	1.28225e-30
SCAMP3	4.24006	5.73263	1.49257	3.14086e-48	4.67701e-47
RGL3	2.10666	3.59876	1.49209	2.20125e-26	3.98296e-26
CHMP4B	5.40792	6.89921	1.49129	8.21675e-48	7.89747e-47
VMA21	2.26294	3.75346	1.49051	4.33124e-48	5.30822e-47
NAB1	2.86441	4.35314	1.48873	6.51281e-45	2.83514e-44
PPIH	3.58797	5.0756	1.48763	1.53748e-47	1.26236e-46
YES1	2.21851	3.70551	1.48701	1.81484e-47	1.44718e-46
HIP1	2.1747	3.65971	1.48501	2.97461e-42	1.00724e-41
SLAIN1	1.56533	3.04993	1.4846	9.97472e-40	2.87943e-39
NDUFB6	3.65193	5.13624	1.48431	8.32919e-44	3.21274e-43
ZBTB7A	2.52101	4.00525	1.48424	3.86772e-45	1.73742e-44
DEGS1	3.62423	5.10825	1.48401	4.23361e-40	1.24891e-39
APMAP	4.15435	5.63801	1.48366	5.084e-47	3.41283e-46
BZW2	3.05232	4.53429	1.48197	2.15776e-43	8.02284e-43
ENPP5	1.60647	3.08806	1.48159	4.01066e-43	1.46077e-42
LAP3	3.49067	4.97173	1.48107	9.20573e-41	2.83074e-40
DEPTOR	2.91985	4.39976	1.47991	9.58578e-28	1.79313e-27
C3orf38	1.8009	3.28035	1.47945	2.65789e-48	4.59288e-47
MCM3	3.57106	5.04947	1.47841	1.35844e-45	6.57454e-45
ZBTB12	1.87227	3.35056	1.47829	2.3476e-37	6.04688e-37
IER3IP1	2.30633	3.78422	1.47789	1.35333e-47	1.13981e-46
IFNAR1	2.36163	3.83951	1.47788	2.59266e-47	1.93614e-46
AC136632.1	2.30099	3.77819	1.4772	6.20454e-43	2.22065e-42
SQLE	2.67945	4.15625	1.4768	3.78698e-29	7.35426e-29
DLAT	2.17072	3.64646	1.47574	2.37166e-47	1.79556e-46
ZNF687	2.6755	4.15107	1.47556	2.31199e-47	1.75899e-46
ZNFX1	2.20387	3.67941	1.47553	8.53601e-44	3.28958e-43
TWF1	3.14669	4.62179	1.4751	9.69373e-46	4.79278e-45
ZNF787	2.90372	4.37734	1.47362	1.18764e-46	7.1828e-46
DIPK1B	2.47555	3.94908	1.47353	7.35732e-36	1.78055e-35
ITGB2	1.90387	3.37725	1.47338	1.64225e-23	2.7816e-23
FAM107A	2.29705	3.77	1.47295	1.24823e-15	1.79163e-15
ZMYND8	2.58246	4.05531	1.47284	9.93963e-46	4.90896e-45
SEC23B	2.86613	4.33886	1.47273	2.98119e-46	1.63831e-45
TMEM123	4.44728	5.91996	1.47268	3.14158e-40	9.33904e-40
RAB7A	5.76569	7.23776	1.47208	2.72621e-47	2.01456e-46
FASTKD5	1.86808	3.33999	1.47191	6.38805e-47	4.16154e-46
MYCBP	2.04632	3.51699	1.47067	1.21807e-46	7.34758e-46
RHOG	4.06348	5.53313	1.46965	1.93411e-47	1.52084e-46
ZCCHC17	3.16671	4.63507	1.46836	2.24838e-48	4.59288e-47
FUT8	2.1923	3.65967	1.46738	5.90475e-38	1.56992e-37
LRRC42	3.00132	4.46689	1.46556	3.84527e-47	2.6961e-46
YARS2	2.36433	3.82851	1.46417	7.91081e-48	7.67522e-47
CCDC86	2.7284	4.19107	1.46267	1.23349e-46	7.4289e-46
STEAP3	1.55041	3.01264	1.46223	1.20616e-30	2.44215e-30
UBE2J1	2.92127	4.3821	1.46082	1.22184e-47	1.05345e-46
C15orf39	3.10237	4.56315	1.46078	5.98494e-44	2.33261e-43
DYRK2	1.67537	3.13602	1.46065	1.72464e-47	1.38951e-46
TAP1	3.04032	4.4987	1.45838	3.56342e-30	7.11955e-30
ARL6IP5	4.34662	5.80395	1.45733	3.43106e-41	1.08147e-40
CSTF2	1.73201	3.18902	1.45701	2.62397e-48	4.59288e-47
UBE2H	4.00469	5.46141	1.45672	1.46411e-45	7.05074e-45
C19orf54	1.7222	3.1783	1.4561	2.11477e-47	1.63439e-46
TOMM22	3.66897	5.12408	1.45512	1.14621e-47	1.00223e-46
TMEM33	1.8641	3.31699	1.45289	1.07535e-47	9.56384e-47
SUMO3	4.65807	6.11089	1.45281	4.32402e-45	1.93033e-44
PPIAP22	4.13597	5.58813	1.45216	1.0106e-44	4.31034e-44
FKBP4	4.20887	5.66086	1.45199	5.24024e-38	1.3967e-37
TMED2	5.05577	6.50665	1.45088	3.07584e-46	1.68523e-45
WBP11	3.43335	4.88422	1.45087	2.5794e-46	1.44085e-45
PTBP3	2.13646	3.58716	1.4507	6.72016e-47	4.35347e-46
MOSPD3	3.48317	4.93254	1.44937	2.55975e-47	1.91546e-46
SLC12A7	2.84028	4.2896	1.44931	4.63899e-43	1.68204e-42
MRPL39	2.93523	4.38433	1.4491	3.70158e-47	2.60798e-46
ZNF629	1.9281	3.37708	1.44898	4.65972e-45	2.06914e-44
NCS1	2.1717	3.61979	1.44809	8.06956e-37	2.03315e-36
SPATA2	1.60854	3.05652	1.44798	3.61848e-48	4.85777e-47
PRDX5	6.77886	8.22672	1.44785	1.39545e-47	1.16942e-46
SIAH2	3.37908	4.8268	1.44772	7.83597e-46	3.94999e-45
DOLPP1	1.85256	3.29996	1.4474	1.63876e-47	1.3279e-46
ELOB	6.37086	7.81714	1.44629	2.96059e-47	2.15705e-46
SUMO1	4.45825	5.90341	1.44515	2.76215e-48	4.59288e-47
ABRAXAS2	1.91991	3.36496	1.44505	2.1082e-48	4.59288e-47
ITGA6	1.94993	3.39466	1.44472	2.14523e-37	5.53716e-37
TICAM1	2.08492	3.52927	1.44435	2.13478e-41	6.83006e-41
EID2	1.83627	3.27946	1.44319	1.77664e-45	8.42046e-45
HCCS	2.14611	3.58778	1.44167	7.64262e-46	3.86058e-45
MBOAT1	2.59674	4.0384	1.44166	1.62985e-36	4.05427e-36
TP53	3.40907	4.85066	1.44159	8.52254e-18	1.27665e-17
ANP32E	2.94902	4.38992	1.4409	1.08705e-46	6.63736e-46
S100A6	7.66972	9.11019	1.44047	2.59805e-24	4.47641e-24
CLIC1	6.09688	7.53674	1.43986	2.6067e-47	1.94576e-46
YIPF5	2.54848	3.98792	1.43944	9.95933e-48	9.00007e-47
KDELR2	4.744	6.18212	1.43812	5.9474e-46	3.06989e-45
SIGMAR1	4.60713	6.04519	1.43805	1.57782e-45	7.54165e-45
WT1	4.25788	5.69581	1.43793	3.46366e-29	6.73414e-29
TUBB	7.28981	8.72611	1.43629	1.21191e-42	4.22917e-42
MAML2	1.58714	3.02315	1.43601	3.90912e-41	1.22931e-40
DNPH1	4.23001	5.66575	1.43574	2.37378e-38	6.41811e-38
GDE1	3.04068	4.47585	1.43517	3.38651e-47	2.41815e-46
PDCL	1.7984	3.23351	1.43511	5.18345e-48	5.87234e-47
STK35	2.14727	3.58116	1.43389	3.15498e-46	1.7235e-45
DNAJA1	5.00466	6.43851	1.43385	4.09785e-41	1.28713e-40
IFIT5	1.63684	3.07001	1.43316	8.60097e-43	3.03402e-42
ZNF579	2.68232	4.11487	1.43255	5.42604e-44	2.1286e-43
ATF6	2.08657	3.51835	1.43178	3.57234e-48	4.83771e-47
ADCK2	2.59523	4.02658	1.43135	2.34715e-46	1.32388e-45
SKA2	2.78659	4.21781	1.43122	5.91212e-44	2.30614e-43
AC107956.1	1.89636	3.32758	1.43122	9.73099e-24	1.6553e-23
NSMCE3	2.78725	4.21801	1.43075	1.8101e-45	8.56812e-45
GM2A	2.65522	4.08556	1.43034	8.34334e-45	3.59154e-44
MTERF3	2.5962	4.02627	1.43007	5.05235e-47	3.39854e-46
PLEKHF1	2.1485	3.57794	1.42944	4.1693e-32	8.80669e-32
CCDC51	1.82323	3.25238	1.42915	3.38084e-46	1.83492e-45
DDR1	4.32543	5.75435	1.42892	2.15914e-40	6.47951e-40
ABHD8	2.74341	4.17209	1.42867	9.2991e-44	3.5659e-43
EPHB3	2.38285	3.81076	1.42791	4.57183e-26	8.20126e-26
VASP	3.51246	4.93997	1.42752	8.18376e-40	2.37133e-39
STK38L	2.21211	3.63897	1.42687	5.51565e-38	1.46855e-37
RPP25L	3.11153	4.5371	1.42557	3.05407e-45	1.3959e-44
ATP5F1E	4.13193	5.55744	1.42551	2.51175e-43	9.28304e-43
TPI1	6.97366	8.39766	1.424	1.14111e-42	3.99259e-42
SNRPC	5.15097	6.57326	1.42228	1.14307e-46	6.95634e-46
CYSTM1	3.79267	5.21472	1.42206	9.17594e-37	2.30721e-36
ATP13A2	2.62061	4.04165	1.42104	1.44606e-45	6.96746e-45
ADGRL1	2.42804	3.84867	1.42063	6.68019e-31	1.36193e-30
RPIA	2.73039	4.15046	1.42007	3.10137e-48	4.67701e-47
MMGT1	2.355	3.77336	1.41836	2.7128e-46	1.50496e-45
FOXO6	1.77863	3.19529	1.41667	1.43183e-28	2.73514e-28
CPT2	1.91575	3.33241	1.41666	2.83499e-46	1.56482e-45
MYL12B	6.7152	8.13149	1.41629	1.81096e-46	1.04979e-45
TP53RK	1.84686	3.26135	1.41449	3.0588e-47	2.21838e-46
CRIP2	4.81225	6.22611	1.41387	2.01652e-28	3.83391e-28
SKIL	2.24347	3.65667	1.4132	1.86718e-39	5.31408e-39
RPL4P4	2.4122	3.82513	1.41293	3.70389e-38	9.93439e-38
TTC1	3.61952	5.03211	1.41259	1.31908e-47	1.11814e-46
HIST1H1C	4.76543	6.17685	1.41142	8.2905e-14	1.14881e-13
LSM4	4.55694	5.96738	1.41043	2.81664e-45	1.29535e-44
PHACTR4	2.76317	4.17271	1.40954	4.6522e-47	3.1719e-46
MAD2L1BP	2.35434	3.76387	1.40952	2.62586e-47	1.95463e-46
IGKC	5.0643	6.47232	1.40803	0.000164779	0.000187879
SSNA1	4.14091	5.54821	1.4073	6.22793e-47	4.06709e-46
SLC35A4	3.74119	5.14835	1.40717	6.22774e-47	4.06709e-46
ALOX5AP	2.29793	3.70423	1.4063	5.30159e-18	7.97496e-18
PFDN2	4.7568	6.16251	1.40571	3.17746e-47	2.29212e-46
POLDIP2	4.20371	5.6092	1.40549	2.62355e-48	4.59288e-47
DFFA	2.45236	3.8563	1.40394	8.54203e-48	8.11008e-47
PRADC1	2.50183	3.90502	1.40319	3.17948e-39	8.95192e-39
RBM15B	2.63452	4.03741	1.4029	1.47979e-47	1.22579e-46
ACTG1	9.07529	10.4779	1.40262	6.74129e-43	2.40673e-42
SNX4	2.7496	4.15219	1.40259	9.16463e-48	8.51603e-47
SLC16A1	2.04559	3.44756	1.40198	4.09605e-35	9.62688e-35
INCENP	1.71384	3.11556	1.40173	8.03931e-45	3.46953e-44
AZIN1	3.56841	4.97002	1.40161	5.59472e-44	2.19153e-43
TOMM20	5.07092	6.47253	1.40161	8.63908e-44	3.32792e-43
FAHD1	1.96053	3.36163	1.40111	3.46687e-46	1.87789e-45
ENOPH1	2.92295	4.32389	1.40094	5.05206e-48	5.81446e-47
ROMO1	5.68937	7.08983	1.40046	9.64296e-44	3.69454e-43
RALBP1	3.19513	4.59511	1.39998	1.65009e-42	5.69002e-42
KPNA6	2.68655	4.08646	1.39991	8.65235e-48	8.18096e-47
TMEM14C	5.51748	6.91704	1.39956	9.57008e-46	4.73959e-45
SLC27A4	2.19033	3.58979	1.39947	5.26854e-43	1.89661e-42
ISOC1	2.91762	4.31691	1.39929	8.12824e-44	3.13699e-43
SMIM30	3.12271	4.52043	1.39771	1.00443e-44	4.28501e-44
DEK	4.13053	5.52819	1.39766	4.71215e-44	1.86075e-43
OSTF1	2.92166	4.31893	1.39728	3.87831e-40	1.14628e-39
PLGRKT	2.48744	3.88364	1.3962	4.98908e-43	1.8009e-42
MRPL34	4.1283	5.52388	1.39558	3.42496e-43	1.25441e-42
FARSB	2.81353	4.20824	1.39471	7.71072e-48	7.50095e-47
FH	3.57156	4.96594	1.39439	2.26535e-45	1.05673e-44
BCAS2	3.72486	5.1191	1.39425	2.78168e-46	1.53949e-45
MRPL30	2.59239	3.98614	1.39376	4.06187e-48	5.1797e-47
MRPS18B	4.18447	5.57537	1.3909	5.61171e-45	2.46297e-44
BCAT1	2.10748	3.4983	1.39082	3.0673e-12	4.11312e-12
HAPLN3	1.83516	3.22479	1.38963	1.78473e-28	3.39947e-28
KPNA3	1.97665	3.36574	1.38909	3.78583e-46	2.03287e-45
SF3B5	5.51226	6.90016	1.3879	6.12099e-48	6.50487e-47
NDUFS5	7.02583	8.41357	1.38773	3.63087e-45	1.63812e-44
ZNF282	2.85533	4.24173	1.38641	6.25434e-46	3.20913e-45
HLA-C	6.94106	8.32668	1.38562	3.82607e-26	6.88071e-26
MIEN1	3.45611	4.84156	1.38545	3.86714e-43	1.41077e-42
MAP1S	3.28015	4.66538	1.38523	3.41561e-45	1.54938e-44
ECHDC3	2.29867	3.68236	1.38369	5.64548e-34	1.27244e-33
NCK2	3.45663	4.83901	1.38238	3.3807e-46	1.83492e-45
ARL6IP1	4.69811	6.08019	1.38209	3.53249e-46	1.91119e-45
WDR43	2.60049	3.98203	1.38154	2.49542e-47	1.87714e-46
SDHAF1	2.83781	4.21913	1.38131	4.89681e-45	2.16566e-44
CENPB	3.97119	5.34993	1.37874	2.26505e-45	1.05673e-44
SLC18B1	2.04123	3.41986	1.37863	1.069e-42	3.74947e-42
EI24	3.98471	5.3624	1.3777	4.11523e-45	1.84385e-44
TSR3	3.95967	5.33723	1.37755	1.19101e-47	1.03358e-46
TMEM267	1.75329	3.12779	1.3745	2.72811e-47	2.01456e-46
RRS1	2.99506	4.36803	1.37298	1.88728e-43	7.04656e-43
SF3B6	5.09272	6.46561	1.37289	5.11576e-48	5.83655e-47
INTS13	2.30077	3.67332	1.37255	2.37682e-46	1.33741e-45
WIPF2	2.07568	3.44756	1.37187	1.03487e-47	9.27532e-47
NRGN	2.05405	3.42523	1.37118	2.91218e-19	4.50054e-19
AL049873.1	1.81894	3.18938	1.37045	4.05299e-33	8.86097e-33
RPS26	7.50463	8.87496	1.37032	2.00102e-18	3.0361e-18
IGSF8	4.13178	5.50159	1.3698	3.50159e-45	1.58413e-44
FDX1	1.7021	3.07178	1.36967	2.18425e-43	8.11785e-43
RPL12P4	2.60135	3.96964	1.36829	2.60733e-32	5.54824e-32
NET1	3.51011	4.87833	1.36822	1.69008e-34	3.87606e-34
UBE2L3	3.61753	4.98382	1.36629	1.04817e-47	9.37649e-47
PRPF6	4.40614	5.77185	1.36571	7.04408e-46	3.58063e-45
ZBTB45	2.34093	3.70422	1.36329	3.1748e-46	1.7323e-45
UBE2M	4.4669	5.83006	1.36316	6.07161e-47	3.97385e-46
MYPOP	1.87414	3.23728	1.36314	3.70162e-47	2.60798e-46
IL13RA1	3.51848	4.88135	1.36288	5.83256e-37	1.47797e-36
IFIH1	1.73867	3.10125	1.36258	1.8091e-33	4.00898e-33
ATRN	2.33744	3.69971	1.36227	1.48257e-45	7.12705e-45
MED19	2.57241	3.93442	1.36201	1.14341e-46	6.95634e-46
AC011481.1	3.47239	4.83419	1.3618	5.01907e-43	1.81137e-42
KIF3B	2.42124	3.78289	1.36165	8.76381e-48	8.24842e-47
AMOTL2	3.2653	4.62682	1.36152	2.13743e-32	4.55876e-32
RFX5	2.71054	4.07188	1.36134	1.71276e-46	1.00162e-45
DBN1	4.01732	5.37857	1.36125	2.02744e-37	5.23964e-37
HEXIM1	2.74488	4.10374	1.35887	3.60023e-46	1.94164e-45
TMEM115	3.52464	4.88326	1.35862	1.11726e-47	9.85297e-47
COMMD7	3.80908	5.16754	1.35846	9.10569e-48	8.46821e-47
SRSF8	3.08436	4.43895	1.35459	1.22935e-45	5.98223e-45
ATAD2	1.85115	3.2037	1.35255	1.68219e-39	4.80158e-39
AKIRIN2	3.74756	5.0994	1.35184	5.55635e-47	3.68586e-46
CCDC58	2.88152	4.23283	1.35131	1.8559e-45	8.77383e-45
TM9SF4	3.80467	5.15465	1.34998	5.77141e-47	3.80426e-46
FAM189B	3.06552	4.41546	1.34995	8.1359e-46	4.08777e-45
AP002387.2	2.0755	3.42522	1.34972	7.08578e-26	1.26535e-25
SDSL	1.67837	3.02757	1.3492	1.05308e-38	2.89729e-38
C16orf91	2.4315	3.77952	1.34802	2.00002e-45	9.41443e-45
SCCPDH	2.99175	4.3397	1.34794	4.68666e-46	2.46541e-45
CDC42EP5	2.82374	4.17129	1.34755	5.42375e-20	8.49143e-20
VSIG4	2.29802	3.64547	1.34745	1.87583e-16	2.73729e-16
CHST1	1.77244	3.11977	1.34733	7.42059e-22	1.21213e-21
SPATA2L	1.65448	3.0008	1.34631	4.34856e-41	1.36335e-40
ARMC7	1.76877	3.11494	1.34617	3.09826e-47	2.24328e-46
TMX1	2.33081	3.67501	1.34419	1.99242e-46	1.1433e-45
HLA-B	7.07847	8.42235	1.34388	1.43742e-23	2.438e-23
BPGM	2.02644	3.37002	1.34358	2.50257e-44	1.01787e-43
LSP1	1.75753	3.10062	1.3431	2.08051e-26	3.76597e-26
DDX28	1.6916	3.03454	1.34294	2.23728e-45	1.04496e-44
C19orf53	5.88224	7.2238	1.34156	5.52443e-44	2.16537e-43
ZNF622	2.91684	4.25832	1.34148	1.02171e-47	9.19275e-47
CSNK2A1	3.63195	4.97271	1.34076	1.35002e-45	6.54027e-45
VKORC1L1	2.48803	3.82828	1.34024	2.43277e-47	1.83667e-46
STXBP2	2.33358	3.67363	1.34004	5.80498e-38	1.54426e-37
PHLDA3	3.38134	4.72109	1.33975	2.76959e-28	5.24859e-28
REPIN1	4.33034	5.66913	1.33879	2.66112e-44	1.08115e-43
YIPF1	2.84222	4.18096	1.33873	1.58779e-46	9.35038e-46
RPF1	3.23568	4.57382	1.33814	3.42966e-47	2.44253e-46
SLC25A1	4.33961	5.67762	1.33802	2.33907e-42	7.98558e-42
NXN	2.91972	4.25741	1.3377	5.05422e-36	1.232e-35
RPS2P46	3.34723	4.68486	1.33763	1.75344e-38	4.77267e-38
GOLT1B	2.70313	4.04055	1.33741	3.04699e-44	1.23041e-43
CHP1	3.11329	4.45009	1.3368	1.82797e-44	7.56911e-44
LAMTOR2	3.76005	5.09676	1.33671	7.64562e-44	2.95502e-43
RNASE1	6.27225	7.60865	1.33639	2.45599e-21	3.96402e-21
LRIG1	3.25532	4.59147	1.33615	1.03068e-28	1.97758e-28
PPM1G	3.94036	5.27599	1.33563	1.16088e-47	1.01131e-46
RPS6KA4	2.49096	3.82547	1.33451	1.03097e-42	3.61963e-42
WASHC5	2.76099	4.09497	1.33398	2.43743e-46	1.36856e-45
PRDX6	6.35833	7.69101	1.33268	3.72058e-47	2.62035e-46
FADD	2.06133	3.39364	1.33231	6.74278e-46	3.43788e-45
BROX	2.46692	3.79904	1.33213	2.65947e-47	1.97412e-46
AAGAB	2.32181	3.6516	1.32978	8.03515e-46	4.03922e-45
RCC1	2.80941	4.13901	1.3296	4.63603e-42	1.54971e-41
GATAD2B	2.42885	3.75787	1.32902	2.16933e-47	1.66893e-46
CIPC	2.09011	3.4184	1.32829	5.11723e-46	2.67288e-45
CIAO2A	3.07595	4.40405	1.3281	1.73439e-46	1.01021e-45
SOGA1	2.35331	3.67855	1.32524	2.34754e-37	6.04688e-37
FRMD8	2.66866	3.99288	1.32422	2.10222e-45	9.8558e-45
RFK	2.24263	3.5668	1.32417	8.13934e-45	3.51105e-44
PMVK	3.94029	5.26377	1.32348	4.97937e-44	1.96083e-43
RIN2	2.5985	3.92157	1.32307	1.79453e-44	7.44208e-44
BLOC1S4	2.58411	3.90583	1.32171	1.8856e-47	1.49036e-46
KRCC1	3.25959	4.58066	1.32107	2.24738e-39	6.37368e-39
RAB1B	5.58913	6.90994	1.32081	7.70604e-48	7.50095e-47
ALYREF	4.17046	5.49028	1.31982	3.86701e-43	1.41077e-42
P4HA1	3.63628	4.95566	1.31938	7.24565e-33	1.57079e-32
RNASEH1-AS1	1.81734	3.13548	1.31814	6.81435e-41	2.11077e-40
METTL18	1.69328	3.01017	1.31689	1.33063e-46	7.9519e-46
CYCS	3.97392	5.29021	1.31629	1.02536e-26	1.86968e-26
SPTSSA	3.09894	4.4144	1.31546	6.27841e-39	1.74705e-38
PEX11B	3.3587	4.67414	1.31544	5.05187e-48	5.81446e-47
UTP3	2.54256	3.85745	1.31489	4.68683e-46	2.46541e-45
UBE2R2	3.67686	4.99149	1.31463	5.18342e-48	5.87234e-47
PUF60	4.73891	6.05308	1.31417	1.01417e-41	3.3074e-41
H1F0	5.54359	6.85709	1.31351	3.40363e-27	6.27279e-27
TBL1XR1	3.34356	4.65652	1.31296	1.11237e-45	5.44578e-45
IFI44L	1.89776	3.21057	1.31281	2.98254e-19	4.60776e-19
CTTNBP2NL	1.82966	3.14235	1.31269	4.83272e-47	3.27114e-46
MAP2K3	2.76282	4.07515	1.31233	8.53169e-42	2.79821e-41
TMEM250	2.79382	4.10598	1.31215	1.608e-46	9.45729e-46
HELZ2	1.84015	3.1516	1.31145	6.7018e-34	1.50632e-33
RTN3	4.31634	5.62644	1.3101	1.21014e-46	7.30798e-46
TSPO	5.03063	6.34025	1.30963	2.77633e-34	6.32281e-34
FAM207A	2.6331	3.94167	1.30857	1.51547e-43	5.69744e-43
GFPT1	2.17942	3.48758	1.30816	2.46399e-47	1.85564e-46
TMEM54	3.27887	4.58581	1.30695	3.08291e-28	5.83511e-28
ERMP1	2.03592	3.34275	1.30683	8.73043e-41	2.68815e-40
GRINA	6.37857	7.68512	1.30655	6.91959e-39	1.92281e-38
CETN2	4.37278	5.6787	1.30593	5.83961e-43	2.09264e-42
KRAS	2.01088	3.31578	1.3049	8.24081e-45	3.54987e-44
KCNK5	1.77202	3.07662	1.3046	2.02318e-35	4.80919e-35
LMNB2	2.77634	4.08047	1.30413	1.78611e-41	5.74219e-41
MRPS16	3.90562	5.20907	1.30345	1.03338e-46	6.34122e-46
B4GALT2	3.21883	4.52197	1.30315	4.09185e-44	1.62728e-43
ZNF703	3.16711	4.46996	1.30285	1.45044e-21	2.35494e-21
VPS18	1.98499	3.28719	1.3022	1.6797e-45	7.99157e-45
STK38	2.84036	4.13664	1.29628	1.72921e-44	7.17981e-44
VAV2	1.7471	3.03961	1.29251	7.08473e-39	1.96693e-38
KIF5B	3.36656	4.65894	1.29238	2.9058e-45	1.33336e-44
CKS1B	3.52835	4.82052	1.29216	1.78377e-38	4.85151e-38
GTF3C6	3.81312	5.10429	1.29117	1.71864e-44	7.13853e-44
ZNF865	2.48297	3.77346	1.29049	4.56993e-44	1.80841e-43
SURF2	2.90242	4.1925	1.29008	2.73059e-45	1.25794e-44
SRPK1	2.309	3.59821	1.2892	9.33701e-46	4.63232e-45
EHD4	2.11347	3.40165	1.28818	4.13398e-43	1.5051e-42
PHF5A	3.26309	4.55092	1.28783	3.42357e-46	1.85611e-45
IGHG3	1.852	3.13881	1.28681	3.08495e-06	3.66138e-06
CDKN2AIPNL	2.60578	3.89186	1.28608	2.86984e-45	1.31879e-44
DPH3	1.85318	3.1389	1.28573	3.58993e-45	1.62006e-44
UBQLN4	3.34335	4.62899	1.28564	1.37555e-45	6.6553e-45
ABCF2	3.07704	4.36128	1.28424	7.10442e-44	2.75215e-43
FBXO34	2.41604	3.70027	1.28423	1.02956e-44	4.38042e-44
AC026403.1	4.44835	5.73247	1.28412	5.55281e-22	9.10126e-22
MPV17L2	2.29765	3.58167	1.28402	4.74849e-42	1.58619e-41
FXYD5	3.48404	4.76788	1.28384	3.04509e-23	5.12738e-23
FKBP1A	6.07035	7.35334	1.28299	1.58461e-41	5.11209e-41
MTDH	3.5613	4.84332	1.28202	9.61306e-42	3.14179e-41
AURKAIP1	4.76603	6.04788	1.28185	1.65866e-45	7.90257e-45
CTSZ	5.0152	6.29628	1.28108	2.4319e-36	6.01227e-36
POGK	2.62425	3.90529	1.28104	7.04994e-48	7.12257e-47
AC011462.1	3.09905	4.37932	1.28027	7.7883e-28	1.45939e-27
ZNF768	3.6635	4.94273	1.27923	2.81674e-45	1.29535e-44
C6orf106	3.39009	4.66812	1.27803	4.24534e-44	1.68471e-43
SPSB1	3.13228	4.40952	1.27725	3.38483e-32	7.16914e-32
XPOT	2.87855	4.15557	1.27702	3.57481e-44	1.4299e-43
GLB1	3.39141	4.6679	1.27649	3.60008e-46	1.94164e-45
MRPS21	4.61052	5.88645	1.27593	5.41648e-42	1.80063e-41
FNBP1L	2.56479	3.84007	1.27528	4.41926e-43	1.60619e-42
RPRD2	2.99718	4.27167	1.27449	2.83437e-45	1.30314e-44
TWSG1	3.06858	4.3423	1.27372	1.41877e-38	3.88265e-38
HS6ST1	3.48904	4.76075	1.27171	2.49301e-34	5.69028e-34
BPNT1	2.47462	3.74599	1.27138	1.41951e-44	5.94257e-44
PATL1	3.19053	4.46149	1.27096	1.75077e-44	7.26252e-44
TUBA1C	4.45503	5.72597	1.27094	1.18897e-31	2.47838e-31
NDUFA4L2	2.53637	3.80646	1.27009	2.31869e-16	3.37556e-16
ERH	5.20528	6.47407	1.26879	2.56526e-45	1.18735e-44
SPINDOC	2.77552	4.04344	1.26792	6.43275e-45	2.80286e-44
PARP4	2.86134	4.12886	1.26751	7.80823e-43	2.7691e-42
TMEM69	3.43654	4.69939	1.26285	2.55978e-47	1.91546e-46
MICALL1	1.75574	3.01816	1.26243	2.9838e-39	8.42108e-39
MUL1	2.8488	4.11096	1.26216	2.69343e-47	1.99463e-46
THOC6	2.92484	4.18677	1.26192	1.69035e-42	5.82229e-42
SMIM15	2.86274	4.12423	1.26149	4.31958e-46	2.28903e-45
EEF1AKNMT	2.66392	3.92423	1.2603	2.87046e-47	2.09887e-46
INAFM2	2.30899	3.56879	1.2598	9.18967e-34	2.05457e-33
YWHAQ	6.0964	7.3554	1.259	5.04218e-40	1.47968e-39
COMTD1	2.92919	4.18814	1.25896	1.12041e-28	2.14666e-28
C1orf56	1.94464	3.20179	1.25715	2.40758e-43	8.91237e-43
CDKN2D	1.94132	3.19805	1.25674	1.27831e-31	2.66073e-31
NABP2	3.46648	4.72268	1.2562	8.34246e-46	4.18023e-45
PKM	6.65886	7.91495	1.25609	2.28133e-42	7.79276e-42
SLC25A10	1.83024	3.08601	1.25577	9.89315e-38	2.5969e-37
GAB2	3.02064	4.27592	1.25528	6.08501e-28	1.14288e-27
ZCRB1	3.95809	5.21334	1.25525	1.10873e-44	4.70362e-44
GNPNAT1	2.03045	3.28479	1.25433	2.20963e-45	1.03253e-44
EMX2OS	2.3918	3.646	1.2542	5.10945e-23	8.56214e-23
AAR2	3.07047	4.32356	1.25309	4.15966e-46	2.21249e-45
PPP1R15B	2.84395	4.0963	1.25236	5.6985e-44	2.22856e-43
ITGA3	3.46571	4.71772	1.25201	3.09071e-29	6.01596e-29
SERTAD1	1.92606	3.17761	1.25155	1.31277e-37	3.42411e-37
PYGB	3.62832	4.87818	1.24987	4.49462e-38	1.20135e-37
GALM	2.4059	3.65392	1.24803	7.32518e-44	2.83417e-43
NOL10	2.31083	3.55802	1.24719	3.26505e-48	4.72097e-47
PSME3	3.4702	4.71733	1.24714	5.35959e-44	2.10312e-43
NIP7	2.03151	3.27721	1.2457	1.49845e-42	5.18443e-42
CHCHD1	3.42688	4.67145	1.24457	8.38072e-44	3.23174e-43
ZSWIM1	2.03781	3.28162	1.24381	1.51807e-47	1.24911e-46
GSK3B	2.21454	3.45711	1.24257	2.52748e-47	1.89814e-46
GID8	3.43467	4.67618	1.24151	1.30562e-46	7.82233e-46
GOLGA5	2.93762	4.17909	1.24147	1.38203e-46	8.22982e-46
IRF7	3.03068	4.27161	1.24093	8.34629e-25	1.45479e-24
SDE2	1.95836	3.19878	1.24042	1.47336e-45	7.08975e-45
KEAP1	3.5741	4.8142	1.2401	7.3716e-45	3.19258e-44
EFCAB14	3.60808	4.8466	1.23852	7.17404e-43	2.55207e-42
FOXRED2	2.31221	3.54793	1.23571	8.8838e-38	2.33556e-37
RAC1	5.73918	6.97432	1.23514	7.72136e-47	4.92039e-46
C1orf122	3.72545	4.95929	1.23384	2.00481e-37	5.18204e-37
HSD3B7	2.18703	3.42043	1.2334	5.30809e-31	1.08553e-30
C5orf51	2.2551	3.48791	1.23282	9.70806e-48	8.86583e-47
OTUD1	2.34439	3.57681	1.23243	1.80335e-39	5.14029e-39
CTNNBIP1	2.73573	3.96732	1.23159	1.40852e-43	5.31801e-43
BRK1	6.07119	7.30245	1.23126	2.94183e-47	2.14507e-46
PRSS2	2.27918	3.50964	1.23046	1.43735e-11	1.90082e-11
FLAD1	3.11733	4.34666	1.22933	4.13342e-46	2.19939e-45
TAF9B	2.499	3.72742	1.22842	8.57725e-41	2.64317e-40
GLTP	3.0894	4.31779	1.22839	1.2316e-43	4.67455e-43
OXLD1	3.09224	4.31994	1.22771	4.1118e-40	1.21394e-39
BYSL	2.46358	3.69087	1.22729	8.49774e-43	3.00045e-42
ZNF691	2.35814	3.58532	1.22718	4.83293e-47	3.27114e-46
CRK	3.10793	4.33466	1.22673	2.34702e-46	1.32388e-45
SPTLC2	1.88873	3.11463	1.22591	1.73445e-46	1.01021e-45
SNRPGP15	1.82763	3.05194	1.22431	1.48811e-35	3.55322e-35
HINT3	2.36385	3.58802	1.22418	5.99575e-47	3.92797e-46
LDHA	6.15422	7.37794	1.22372	2.04128e-26	3.69747e-26
TMEM50A	4.33225	5.55425	1.22201	1.47154e-42	5.09498e-42
YIPF2	4.24781	5.46892	1.22111	3.99088e-42	1.33935e-41
WSB2	2.85717	4.07721	1.22004	8.55404e-46	4.27574e-45
ENDOG	2.15504	3.37456	1.21952	5.12198e-35	1.1982e-34
MCU	2.18962	3.40765	1.21803	7.17864e-46	3.64404e-45
ATP5F1C	5.84149	7.05851	1.21703	5.32482e-44	2.09154e-43
SORL1	2.11624	3.33287	1.21663	9.62156e-29	1.84783e-28
PAPSS1	3.11759	4.33131	1.21372	2.00574e-43	7.47384e-43
BCL3	3.95085	5.16437	1.21353	2.96101e-17	4.38837e-17
MTIF2	2.49143	3.70451	1.21307	3.29677e-46	1.79463e-45
KDM4A	2.79772	4.01045	1.21273	1.29516e-41	4.1989e-41
CREB3	3.81474	5.02655	1.21181	1.3584e-45	6.57454e-45
PARP1	3.70457	4.91611	1.21154	4.98869e-43	1.8009e-42
PPP6C	2.83368	4.04513	1.21145	6.4453e-48	6.71258e-47
SLC25A38	3.96279	5.17413	1.21134	9.64999e-41	2.96342e-40
GCA	2.1848	3.39458	1.20977	4.55545e-43	1.65369e-42
IL10RB	3.12979	4.339	1.20921	1.03795e-43	3.96576e-43
GTF3A	4.11671	5.32474	1.20803	1.00226e-41	3.27144e-41
MT-ND4	11.7642	12.9719	1.20767	2.43142e-08	3.01136e-08
SYAP1	2.42377	3.63133	1.20756	1.78392e-34	4.08825e-34
SAP130	2.42697	3.63205	1.20509	8.55404e-46	4.27574e-45
TMEM254	2.56706	3.77126	1.2042	4.01055e-43	1.46077e-42
PARP14	2.47686	3.68101	1.20415	9.35261e-31	1.89966e-30
EMID1	2.10936	3.31339	1.20403	1.29266e-26	2.35269e-26
UHMK1	2.21211	3.41542	1.20331	8.33484e-47	5.25113e-46
MRTO4	3.08822	4.2915	1.20328	6.333e-46	3.24507e-45
GDI2	5.18193	6.38489	1.20296	1.23907e-44	5.22465e-44
VDAC1	4.71722	5.92014	1.20292	2.03536e-41	6.5232e-41
RNF139	3.11974	4.32159	1.20185	2.98377e-39	8.42108e-39
RBBP5	1.80226	3.00258	1.20032	1.16103e-47	1.01131e-46
CREG1	5.09804	6.29823	1.20019	5.50822e-45	2.42265e-44
TXNDC9	2.31708	3.51682	1.19974	1.69128e-46	9.89704e-46
ATL3	2.88211	4.08179	1.19967	1.38555e-42	4.80622e-42
LLGL2	2.64391	3.8433	1.19939	1.89403e-36	4.70255e-36
UBQLN2	2.85632	4.05515	1.19882	1.5012e-45	7.21436e-45
UGGT1	1.82704	3.02494	1.1979	1.3679e-44	5.73969e-44
PCNX3	3.18295	4.38019	1.19724	1.00825e-41	3.29017e-41
CLIC4	4.105	5.30141	1.19641	5.71901e-30	1.13616e-29
PDCL3	2.74202	3.93742	1.1954	1.72208e-45	8.17879e-45
MOAP1	3.11659	4.31061	1.19402	2.23804e-43	8.31277e-43
SLC39A1	4.60079	5.79459	1.19379	2.59545e-46	1.44794e-45
NOLC1	3.86851	5.05997	1.19145	9.61275e-42	3.14179e-41
RBMXL1	2.05061	3.24143	1.19082	2.76456e-46	1.53093e-45
LIN7C	2.03894	3.22948	1.19054	2.69241e-48	4.59288e-47
GORASP2	4.01264	5.20245	1.18981	6.41245e-46	3.28062e-45
SRM	4.96667	6.15646	1.18979	2.13299e-39	6.05666e-39
TPPP3	2.07186	3.26161	1.18975	1.71172e-16	2.49899e-16
NUP153	2.82942	4.01915	1.18972	2.32435e-44	9.50607e-44
TMED7	3.31397	4.50321	1.18923	3.4033e-44	1.36486e-43
USP1	2.9182	4.10702	1.18882	1.34966e-43	5.11219e-43
MAF1	5.6286	6.8168	1.1882	1.72206e-43	6.44654e-43
CHAMP1	2.09593	3.28296	1.18703	4.10794e-46	2.18937e-45
TGS1	2.11459	3.29934	1.18475	5.52673e-48	6.10111e-47
SCAMP1	2.31185	3.4966	1.18475	1.72461e-47	1.38951e-46
ERO1A	2.32697	3.51169	1.18471	3.43078e-36	8.43238e-36
MT-CYB	10.9309	12.1154	1.18451	4.21941e-17	6.23349e-17
ABHD4	2.91519	4.09856	1.18336	2.21051e-40	6.6296e-40
ELP4	1.91541	3.0985	1.18309	2.0505e-45	9.62754e-45
RFX1	2.32812	3.50859	1.18047	1.51925e-44	6.34296e-44
ZBTB10	1.85215	3.03212	1.17998	1.92973e-42	6.61728e-42
NDUFA6	4.08308	5.26223	1.17915	6.34774e-41	1.97136e-40
NDUFB9	5.62538	6.80087	1.1755	1.4695e-33	3.2646e-33
NIPSNAP3A	2.59958	3.77445	1.17487	2.08465e-41	6.67433e-41
STRAP	4.68664	5.86046	1.17382	8.08856e-40	2.34479e-39
MGST1	1.90284	3.07625	1.1734	3.81565e-16	5.52971e-16
SOCS1	2.05529	3.22797	1.17267	6.2881e-24	1.07358e-23
EIF4EBP2	3.72225	4.89456	1.17231	2.80109e-42	9.51222e-42
GLIPR2	2.56872	3.74044	1.17172	2.49637e-24	4.30362e-24
RPL6P27	3.53885	4.71041	1.17156	3.54189e-31	7.27708e-31
SLC44A1	2.17123	3.34272	1.17149	4.01516e-42	1.34701e-41
GATAD2A	3.06268	4.23392	1.17124	9.29879e-44	3.5659e-43
SP2	2.66109	3.83067	1.16958	4.746e-46	2.49236e-45
YTHDF2	3.58817	4.75715	1.16898	6.45311e-46	3.29918e-45
FOPNL	3.13582	4.30415	1.16834	2.98125e-46	1.63831e-45
AGTRAP	3.86759	5.03559	1.16799	2.59654e-41	8.26045e-41
PGD	4.17306	5.34056	1.16749	1.57285e-37	4.08185e-37
HSD17B10	4.96292	6.13031	1.16739	6.21354e-38	1.65058e-37
LAMC1	4.09478	5.26058	1.16581	1.21851e-29	2.40147e-29
ZC3H12A	1.90724	3.07255	1.16531	5.14701e-25	9.00862e-25
ZNF503-AS2	2.07439	3.23836	1.16397	8.97194e-36	2.16312e-35
TNPO3	2.83626	4.00003	1.16376	3.05405e-45	1.3959e-44
IL32	3.06644	4.2301	1.16366	1.43005e-16	2.09203e-16
TRAPPC6A	3.48774	4.65032	1.16258	1.04192e-32	2.24804e-32
SLC25A24	2.39353	3.55544	1.1619	6.17115e-44	2.40364e-43
GMCL1	1.98444	3.14601	1.16157	9.95927e-48	9.00007e-47
ADK	2.07329	3.23349	1.1602	1.85378e-40	5.59113e-40
LAMA5	4.20654	5.36614	1.15961	2.11041e-17	3.13925e-17
UBTD2	2.49959	3.6586	1.15902	3.69183e-46	1.98528e-45
ATP6V1G1	5.56902	6.72674	1.15772	4.56851e-44	1.80841e-43
RPL26P19	2.53003	3.68669	1.15666	2.85179e-28	5.40206e-28
TUSC2	3.08162	4.23807	1.15645	2.66343e-45	1.22972e-44
AP002360.1	2.48157	3.63775	1.15618	1.44086e-26	2.62012e-26
LPAR2	2.533	3.68907	1.15607	9.88758e-35	2.2857e-34
GYS1	3.40308	4.55865	1.15557	5.87888e-41	1.82954e-40
AC024293.1	5.16907	6.32421	1.15515	3.49848e-28	6.61358e-28
C6orf136	2.68685	3.84175	1.1549	8.03735e-42	2.64294e-41
ATP2B4	4.28103	5.43523	1.1542	1.88517e-32	4.03104e-32
LINC00665	2.99059	4.14454	1.15395	6.66153e-36	1.6153e-35
ABHD12	3.74618	4.89835	1.15218	4.40442e-44	1.74551e-43
CASP2	2.30244	3.4534	1.15096	2.26544e-45	1.05673e-44
TMEM167A	2.81562	3.96602	1.1504	9.70133e-47	6.00222e-46
SETD1A	2.52417	3.67419	1.15002	2.20967e-45	1.03253e-44
RPL24P4	3.11617	4.26604	1.14987	1.17376e-27	2.19058e-27
GPKOW	2.76705	3.91594	1.14889	2.66207e-46	1.48042e-45
RIPK1	2.17993	3.32804	1.14811	3.57493e-44	1.4299e-43
ELK3	2.08617	3.23301	1.14685	6.36798e-35	1.4852e-34
ARF4	5.66134	6.80705	1.14571	1.46955e-43	5.54034e-43
SPRED2	2.65463	3.79938	1.14475	7.63046e-37	1.92414e-36
POLR3K	1.96369	3.10826	1.14457	1.36652e-41	4.42618e-41
ABCC1	2.33521	3.47862	1.14341	1.32616e-40	4.03981e-40
OGDH	3.55955	4.70204	1.14249	1.04174e-40	3.1936e-40
C8orf33	4.05131	5.19237	1.14106	9.63768e-36	2.31971e-35
FAM222B	2.11002	3.25105	1.14104	4.54557e-45	2.02184e-44
GALNT1	2.68423	3.82504	1.14081	5.96473e-37	1.51082e-36
2022-03-02	2.92931	4.06956	1.14025	5.1385e-36	1.25208e-35
SEPHS1	3.39997	4.53948	1.1395	1.39995e-43	5.28973e-43
KLF10	2.95771	4.09675	1.13904	1.27373e-18	1.94023e-18
CTSB	6.37071	7.50946	1.13875	6.25836e-30	1.24251e-29
VRK1	1.91994	3.05792	1.13798	7.3253e-44	2.83417e-43
PHF23	3.10217	4.23939	1.13722	3.24996e-45	1.48038e-44
TIMM17B	3.90001	5.03705	1.13705	9.4106e-40	2.7187e-39
MRPL18	4.30734	5.44359	1.13625	1.12174e-42	3.92695e-42
RALB	3.40395	4.53972	1.13577	1.15861e-43	4.41026e-43
H1FX	6.27123	7.40663	1.1354	1.28893e-34	2.96889e-34
RAB6A	4.25565	5.39076	1.1351	8.1945e-43	2.89826e-42
TCEAL8	4.27202	5.40712	1.13509	3.31126e-41	1.04479e-40
PFN2	4.57505	5.70757	1.13252	9.06981e-29	1.74342e-28
ATP6AP2	4.7991	5.93138	1.13228	6.91137e-40	2.0132e-39
TIMMDC1	4.46816	5.60033	1.13217	1.65928e-46	9.7279e-46
MAPK13	1.89357	3.02469	1.13112	1.83646e-32	3.92902e-32
GHITM	4.90583	6.03634	1.13052	4.24602e-41	1.33211e-40
VPS26A	3.56574	4.69476	1.12902	7.79345e-45	3.36888e-44
CSF1	3.26404	4.39241	1.12837	3.93894e-19	6.06711e-19
ATP9A	2.70193	3.82975	1.12782	2.7224e-38	7.34952e-38
LGALS9	2.98412	4.11181	1.12769	1.2722e-21	2.06808e-21
UBXN2B	2.2548	3.38167	1.12687	6.38805e-47	4.16154e-46
BOK	2.60379	3.7301	1.12631	1.96635e-26	3.56418e-26
GGCT	3.43693	4.56231	1.12539	1.53719e-38	4.19827e-38
HSPBP1	3.95347	5.07789	1.12443	1.55287e-43	5.8287e-43
CFB	2.95793	4.08205	1.12412	1.85537e-14	2.60611e-14
SNAPIN	4.00752	5.13148	1.12395	1.85579e-45	8.77383e-45
MT1E	4.58828	5.7122	1.12391	1.19079e-08	1.48434e-08
TIMM22	2.0774	3.20129	1.1239	3.13778e-47	2.26844e-46
TUSC1	2.69466	3.81851	1.12385	2.6806e-33	5.90242e-33
EFR3A	2.92348	4.04657	1.12308	1.29071e-37	3.36705e-37
CAP1	5.30077	6.42361	1.12285	2.15672e-37	5.56601e-37
GOT1	3.33825	4.46109	1.12284	2.24052e-32	4.77425e-32
RNF187	4.49939	5.62218	1.12279	1.9628e-45	9.25115e-45
NR2C2AP	3.12789	4.24972	1.12183	7.40971e-38	1.95916e-37
SEC61A1	5.14496	6.26662	1.12166	2.70142e-42	9.18552e-42
PQLC3	3.33712	4.45877	1.12165	1.42086e-37	3.6967e-37
TMEM63B	2.86916	3.99074	1.12157	1.36572e-40	4.15691e-40
TMEM203	3.63563	4.75652	1.12089	9.1066e-47	5.68919e-46
GNA13	2.77351	3.89434	1.12082	4.19369e-44	1.66628e-43
MRPL19	2.23441	3.35523	1.12082	1.52005e-45	7.29764e-45
POLR2J	4.74391	5.86393	1.12002	2.27598e-40	6.82132e-40
GOT2	3.78517	4.90485	1.11968	2.66334e-45	1.22972e-44
IFI44	3.42763	4.54699	1.11936	7.17047e-17	1.05437e-16
RRBP1	4.3785	5.49645	1.11795	2.83943e-30	5.6902e-30
ZNF623	2.12181	3.23963	1.11783	1.86128e-42	6.39319e-42
GPR137B	2.28808	3.40575	1.11767	2.43608e-32	5.18678e-32
MRPL12	3.59075	4.70824	1.11749	6.79646e-32	1.42587e-31
B3GALNT1	2.27931	3.3966	1.11729	8.87056e-35	2.05545e-34
MRGBP	2.44642	3.56356	1.11714	1.63829e-45	7.80855e-45
NFIX	4.40743	5.52358	1.11615	2.12275e-25	3.74216e-25
VAMP7	2.75936	3.87473	1.11537	4.7768e-42	1.59533e-41
NPR1	3.99092	5.10477	1.11385	4.72646e-19	7.26566e-19
CASKIN2	2.62594	3.73974	1.1138	2.90504e-36	7.15915e-36
RRAS	5.07369	6.18516	1.11147	1.4651e-24	2.5373e-24
TP53I11	3.10492	4.21543	1.11051	4.5998e-23	7.71507e-23
WARS	3.64901	4.75835	1.10934	2.74272e-28	5.1987e-28
TTI1	2.55218	3.66014	1.10796	1.40215e-44	5.87387e-44
COP1	2.91775	4.02563	1.10788	2.7984e-47	2.05667e-46
NUDT16L1	3.34154	4.44898	1.10744	2.87229e-41	9.10031e-41
SLC25A39	4.97192	6.07915	1.10722	1.57598e-41	5.08638e-41
STOML2	4.99905	6.10571	1.10665	1.22387e-44	5.16634e-44
API5	3.62508	4.73149	1.10641	1.36455e-46	8.13442e-46
CASP6	2.6302	3.73652	1.10632	1.55995e-39	4.46089e-39
ERF	4.47229	5.57835	1.10606	1.25248e-33	2.78646e-33
HNRNPA0	3.69567	4.80122	1.10555	1.21659e-43	4.62344e-43
MT-CO3	11.9248	13.0302	1.10535	4.33899e-18	6.5354e-18
CCDC85B	4.14792	5.25303	1.10511	5.7017e-31	1.16485e-30
STEAP1	1.97856	3.08305	1.10449	6.05176e-20	9.46588e-20
CASP8	2.0198	3.12319	1.10339	6.12727e-41	1.90429e-40
PSMD8	5.18712	6.28898	1.10186	4.95603e-40	1.45532e-39
ESR1	2.07017	3.17135	1.10118	3.78105e-27	6.9587e-27
SELENON	4.53473	5.63529	1.10056	3.33665e-36	8.20647e-36
VBP1	3.29129	4.39098	1.09969	1.97518e-45	9.30247e-45
TSN	3.37326	4.47264	1.09938	8.99287e-46	4.47479e-45
PAFAH1B2	3.23079	4.33004	1.09924	5.49272e-44	2.15353e-43
ITM2C	4.93197	6.02931	1.09733	3.43709e-11	4.51227e-11
PLEC	4.35498	5.45202	1.09704	1.57807e-23	2.67386e-23
TRPC4AP	4.17259	5.26884	1.09625	9.57294e-46	4.73959e-45
KCTD5	2.39855	3.49373	1.09518	3.84534e-47	2.6961e-46
ZC3HAV1	2.1479	3.2418	1.0939	2.26783e-44	9.30144e-44
DPH2	2.98192	4.07561	1.09368	1.6631e-41	5.35601e-41
TNFAIP1	2.95934	4.05238	1.09304	5.01974e-45	2.21589e-44
TFAM	2.44591	3.53795	1.09205	1.61077e-43	6.04091e-43
ACLY	3.2924	4.38409	1.09169	6.55952e-34	1.47524e-33
COPA	4.56603	5.65742	1.09138	5.17732e-45	2.28208e-44
ZW10	1.98229	3.07365	1.09136	2.66212e-46	1.48042e-45
PSPH	2.16586	3.25719	1.09133	9.97817e-37	2.50493e-36
BANF1	6.27778	7.36887	1.09109	6.95893e-42	2.29726e-41
SNX7	2.26014	3.35054	1.09039	6.31753e-33	1.37247e-32
TWF2	3.77218	4.86103	1.08885	8.09639e-43	2.86468e-42
TAPBPL	3.05711	4.14533	1.08822	6.60715e-28	1.24019e-27
CUL7	3.2227	4.31084	1.08813	2.73819e-33	6.0276e-33
ZNF574	2.41459	3.50203	1.08744	1.22029e-41	3.96435e-41
IFNGR2	4.08031	5.167	1.08669	2.55834e-43	9.45148e-43
MRPL35	2.48169	3.56685	1.08515	8.33444e-47	5.25113e-46
STYXL1	3.49054	4.57431	1.08376	4.26059e-37	1.08584e-36
CDC42EP1	4.6822	5.7656	1.0834	4.82769e-25	8.45404e-25
GTF2A1	1.9905	3.07382	1.08332	9.57922e-47	5.93461e-46
SP1	3.23691	4.31941	1.0825	4.74114e-44	1.87138e-43
TUFM	5.61888	6.70099	1.08211	8.44457e-46	4.22888e-45
HMGN3	5.50421	6.5862	1.08199	9.69211e-34	2.16482e-33
RRP36	3.44431	4.52619	1.08188	2.38558e-40	7.14289e-40
SUCLG2	3.35569	4.43661	1.08091	1.02652e-41	3.34651e-41
SHMT2	3.9708	5.05087	1.08006	3.42074e-35	8.06216e-35
GEMIN7	2.30976	3.38948	1.07972	1.95574e-39	5.56188e-39
UBE2K	3.22336	4.30292	1.07956	3.488e-44	1.39728e-43
MRPS15	4.05261	5.13179	1.07918	1.53718e-38	4.19827e-38
ITPR3	2.73749	3.81639	1.0789	4.07413e-24	6.99116e-24
TMEM97	2.69398	3.77285	1.07888	3.12551e-30	6.2527e-30
GLE1	2.62893	3.70728	1.07835	1.07141e-45	5.26067e-45
RPL14P1	3.52668	4.60438	1.07771	6.7573e-27	1.2369e-26
CDYL	2.19247	3.26953	1.07706	7.78767e-44	3.00805e-43
DCAF15	3.60498	4.68113	1.07615	1.48653e-37	3.86215e-37
PURB	2.26156	3.33715	1.07559	5.21507e-47	3.4804e-46
ABI1	3.25027	4.32568	1.07541	6.6348e-45	2.88481e-44
ARL5A	2.27804	3.3533	1.07526	2.03766e-45	9.57696e-45
FAM49B	2.51812	3.59278	1.07466	4.2091e-40	1.24208e-39
PFDN1	3.99988	5.07432	1.07444	1.06176e-44	4.51201e-44
ITGB5	3.84862	4.92194	1.07332	1.21131e-24	2.10287e-24
RPL13P12	5.15209	6.22482	1.07273	1.92417e-07	2.34053e-07
PTPN23	3.66309	4.73516	1.07206	5.87885e-41	1.82954e-40
KDELR1	6.22342	7.29484	1.07143	3.991e-40	1.17884e-39
TMC6	1.99725	3.06845	1.0712	3.27655e-27	6.041e-27
SHARPIN	4.50127	5.57184	1.07057	1.03563e-40	3.17612e-40
TMBIM6	6.57434	7.64451	1.07018	4.86631e-43	1.76e-42
SCO2	2.24707	3.31697	1.0699	1.1157e-36	2.7944e-36
PATZ1	3.30643	4.37549	1.06905	1.65315e-41	5.32765e-41
CCDC120	2.24114	3.30954	1.0684	1.05515e-36	2.64627e-36
MED29	3.59708	4.66508	1.068	9.61327e-42	3.14179e-41
RAD23A	5.15773	6.22553	1.0678	2.54407e-42	8.66817e-42
SDHB	4.31618	5.38384	1.06766	2.94563e-40	8.76892e-40
CCDC43	2.02337	3.08874	1.06537	2.40705e-46	1.35271e-45
AC112491.1	3.96635	5.03157	1.06523	9.40062e-13	1.27467e-12
PTTG1IP	5.61838	6.68243	1.06406	7.91273e-35	1.83717e-34
RPP38	2.83417	3.89562	1.06146	5.91209e-44	2.30614e-43
AP3M1	2.67576	3.73711	1.06135	3.89556e-44	1.55323e-43
NDRG3	3.3567	4.41662	1.05992	1.81956e-43	6.79784e-43
PIP5K1A	3.63495	4.69456	1.05961	8.54896e-43	3.01739e-42
ZBTB5	2.02608	3.08536	1.05928	3.21485e-41	1.01562e-40
FAM57A	1.99471	3.05391	1.0592	1.61915e-30	3.26732e-30
QPCTL	2.07708	3.13628	1.0592	2.29394e-38	6.20546e-38
C11orf68	4.26521	5.32342	1.05821	4.54143e-44	1.79828e-43
KLHL12	2.73147	3.78959	1.05812	1.39954e-46	8.32372e-46
EIF5A	6.29182	7.34964	1.05782	1.1482e-42	4.01589e-42
AC027309.2	2.19318	3.25013	1.05694	1.22526e-25	2.17382e-25
LRRC58	2.32197	3.37805	1.05608	1.5765e-44	6.5687e-44
ASF1A	2.28782	3.34312	1.0553	5.11135e-43	1.84326e-42
BMPR2	2.17839	3.23122	1.05283	6.55954e-42	2.17043e-41
PRAF2	4.03176	5.08438	1.05262	6.45269e-32	1.35463e-31
HMGN4	4.22308	5.27516	1.05208	6.94651e-35	1.61749e-34
AGBL5	2.99552	4.04646	1.05093	1.76357e-38	4.79801e-38
TMEM184B	3.48881	4.53927	1.05046	4.16356e-35	9.7806e-35
PSMD10	3.52061	4.57098	1.05037	1.00437e-44	4.28501e-44
FAM120A	3.95866	5.00854	1.04988	4.70298e-40	1.38364e-39
MEPCE	3.9744	5.02378	1.04938	4.51443e-40	1.32964e-39
SLC25A11	3.90088	4.94984	1.04896	4.68658e-46	2.46541e-45
ARMC6	2.61402	3.66251	1.04849	2.09925e-42	7.18551e-42
CHCHD3	3.51235	4.56051	1.04816	1.455e-44	6.08585e-44
NPTXR	1.96771	3.01585	1.04814	6.09974e-22	9.98658e-22
ITPKB	2.25488	3.30234	1.04747	9.41639e-35	2.17894e-34
CBX5	2.82148	3.8677	1.04623	1.24361e-38	3.41134e-38
TRMT6	2.01518	3.06071	1.04553	1.72767e-40	5.21754e-40
POLR2D	2.29707	3.3423	1.04523	8.8812e-46	4.42628e-45
CLN6	2.65812	3.70269	1.04457	4.24674e-41	1.33211e-40
RARRES3	4.56868	5.61297	1.04429	1.88084e-14	2.64114e-14
SS18L2	3.10211	4.14621	1.0441	3.43144e-41	1.08147e-40
C1QBP	4.66273	5.7065	1.04378	2.30807e-37	5.94918e-37
RAB11B	5.62485	6.66838	1.04353	5.7003e-40	1.66912e-39
RPS3AP26	2.95089	3.99393	1.04304	1.96287e-25	3.4636e-25
ACKR3	2.55964	3.60168	1.04204	1.63854e-17	2.44263e-17
RNF113A	2.4817	3.52351	1.04181	2.31982e-41	7.40802e-41
PAXIP1-AS1	2.14882	3.19058	1.04176	9.43858e-34	2.10921e-33
NRM	3.15415	4.19543	1.04128	6.58243e-30	1.3059e-29
GBA	3.13306	4.17371	1.04065	7.57985e-38	2.00264e-37
PGGHG	3.1821	4.22268	1.04058	2.68778e-09	3.39865e-09
GPAA1	5.30133	6.34156	1.04023	8.91732e-35	2.06603e-34
SLC16A5	2.30407	3.3432	1.03913	1.94322e-30	3.91114e-30
ATF1	2.90534	3.94435	1.03901	6.84792e-44	2.65517e-43
FGD1	2.04607	3.08483	1.03876	8.54319e-30	1.68981e-29
SCAMP2	3.96374	5.00133	1.0376	1.08992e-38	2.99506e-38
SLC25A20	2.04055	3.07615	1.0356	7.40985e-38	1.95916e-37
SLC29A3	2.40432	3.43957	1.03526	1.09615e-33	2.44481e-33
POLR3C	3.10422	4.13942	1.03519	8.48766e-48	8.09925e-47
SAYSD1	2.15365	3.1882	1.03455	4.69571e-43	1.70162e-42
CDC42	5.34523	6.37948	1.03425	2.87153e-41	9.09947e-41
IGHG1	4.26654	5.3003	1.03376	0.00756768	0.008228
ZNF627	2.23657	3.27015	1.03358	1.03512e-38	2.84952e-38
HCFC1	3.48137	4.51465	1.03328	4.84751e-37	1.23237e-36
TMEM187	2.08215	3.1154	1.03325	4.93013e-35	1.1539e-34
KLHDC9	2.3401	3.37311	1.033	3.55172e-26	6.39289e-26
TOR1B	2.23123	3.26411	1.03288	1.80559e-44	7.4863e-44
MAVS	2.94779	3.98036	1.03257	8.51543e-39	2.35499e-38
NELFB	3.89491	4.92678	1.03187	8.9302e-45	3.83296e-44
LAMP5	2.14606	3.17782	1.03176	5.98843e-10	7.67886e-10
BAG3	3.2827	4.31442	1.03172	8.10912e-31	1.64871e-30
SNX12	3.61884	4.64971	1.03087	1.53902e-45	7.37789e-45
COPE	5.36316	6.39376	1.0306	3.31068e-41	1.04479e-40
ADSS	3.38149	4.41182	1.03033	2.57527e-42	8.76809e-42
TRAF4	3.14178	4.17131	1.02953	2.53404e-22	4.18489e-22
C6orf62	4.43203	5.46156	1.02953	4.2843e-37	1.09173e-36
RARG	3.4585	4.48795	1.02944	7.24824e-31	1.4761e-30
ST3GAL1	2.56928	3.59853	1.02925	2.80978e-21	4.52954e-21
SLC25A13	2.60234	3.63103	1.0287	2.94247e-43	1.08318e-42
SYPL1	4.65457	5.68297	1.0284	2.26282e-40	6.78371e-40
SLCO3A1	2.2112	3.23902	1.02782	7.23243e-29	1.39404e-28
RAB5A	3.30325	4.33048	1.02722	9.12954e-44	3.50683e-43
GALE	2.31776	3.3442	1.02644	5.2811e-31	1.08023e-30
SMG7	3.38289	4.40881	1.02592	1.35254e-42	4.69522e-42
TRAPPC9	2.53904	3.56421	1.02517	1.77548e-41	5.71e-41
RCOR1	2.34539	3.37037	1.02498	7.05982e-41	2.18498e-40
NFKBIB	2.68239	3.70689	1.0245	2.77675e-34	6.32299e-34
HSP90AB1	8.25608	9.28012	1.02404	5.62655e-32	1.1828e-31
[truncated: 49 more rows]
