# Supplementary material for: Insights into the role of MSLN-positive circulating tumor cell as an auxiliary diagnostic biomarker in epithelial ovarian cancer
Source: Front Oncol. 2025 Jul 28;15:1563095. doi: 10.3389/fonc.2025.1563095 (PMC12336444; doi:10.3389/fonc.2025.1563095)
Supplement: Supplementary file 4 [file Table2.xlsx]

## Sheet: 肿瘤标志物
gene	All,B cell	All,Endothelial	All,Epithelial cell	All,Erythrocyte	All,Fibroblast	All,Malignant	All,Myeloid	All,Plasma	All,T cell	Tcell,CD4	Tcell,CD8	Tcell,NK/NKT
WFDC2	-0.474899	-0.55362	1.86153	0.394473	-0.665021	1.49642	-0.453328	-0.420195	-0.554174	-0.00450682	-0.00319627	0.0149733
KRT18	-0.461359	-0.455712	0.899978	0.138153	-0.388951	1.40526	-0.516377	-0.490297	-0.549377	-0.00421431	0.00512353	-0.00263304
SLPI	-0.310546	-0.416465	2.26611	-0.111005	-0.492831	1.26243	-0.233044	-0.242116	-0.260615	0.120809	-0.103962	-0.0125108
CLU	-0.835416	0.519945	1.41616	-0.448454	0.225859	1.15145	-0.774212	-0.675527	-0.802984	0.0567874	-0.0483826	-0.00687658
KRT8	-0.414372	-0.414073	0.710746	0.153367	-0.273752	1.14079	-0.489481	-0.351556	-0.494185	0.0140104	-0.0121483	-0.00126281
KRT19	-0.31763	-0.418323	0.861628	0.0422916	-0.322965	1.13071	-0.367026	-0.337727	-0.378826	-0.0252378	0.026883	-0.00797663
MSLN	-0.216793	-0.27792	0.0671086	-0.0722041	-0.353048	1.06891	-0.23399	-0.09017	-0.252188	0.013833	-0.00908161	-0.00721983
BCAM	-0.441568	0.636169	0.781969	-0.132068	-0.279342	1.06329	-0.461549	-0.388589	-0.457086	0.015976	-0.0182437	0.00756399
CD24	0.252953	-0.412497	2.00635	0.250144	-0.427883	1.0459	-0.446741	-0.193666	-0.386607	0.0171276	-0.0426014	0.0553585
S100A1	-0.318737	-0.394595	0.0988102	0.355011	-0.405704	1.00396	-0.402789	-0.191234	-0.382919	0.023552	-0.0371574	0.0321938
MT-ND1	0.231883	0.109272	0.602345	-1.38312	0.194176	0.873769	0.173173	-0.764678	0.038316	-0.00906281	0.0953151	-0.178515
H3F3A	-0.0930142	-0.511809	0.259417	-0.103035	-0.177306	0.858611	-0.208916	-0.155601	-0.233769	0.296852	-0.433229	0.333788
NUCKS1	-0.501307	-0.268897	0.158096	-0.336129	0.204661	0.851494	-0.362016	-0.669881	-0.550929	0.027739	-0.0189309	-0.0130018
TM4SF1	-0.486979	1.23489	0.183332	-0.176061	-0.154154	0.83926	-0.475718	-0.489098	-0.526485	-0.0511115	0.0658502	-0.0395445
SOX4	-0.462179	-0.271277	0.078308	-0.233003	0.271206	0.83483	-0.531356	-0.533965	-0.630818	0.0079189	-0.0147415	0.0154341
KCNQ1OT1	-0.369767	-0.309643	0.112388	-0.498464	0.326474	0.823816	-0.450634	-0.323759	-0.471838	0.0244382	-0.00609557	-0.0331545
HSP90AB1	-0.586208	-0.131178	0.546135	0.106259	0.186834	0.81024	-0.600793	-1.10717	-0.834511	0.0440676	-0.0118694	-0.0579854
KRT7	-0.203758	-0.251878	0.437586	0.191363	-0.36719	0.79826	-0.232311	-0.166122	-0.239516	0.0178236	-0.0266834	0.0214181
EEF1A1	0.558536	-0.712755	-0.310289	-0.0887974	0.00740564	0.790112	-0.583199	-0.150408	-0.0524778	0.880671	-0.933443	0.268839
S100A13	-0.667312	0.0467418	0.593899	0.0384687	0.24262	0.776022	-0.734245	-0.601264	-0.784811	-0.0131785	-0.0235493	0.0729076
SPINT2	-0.0764703	-0.388233	1.29875	-0.140556	-0.302142	0.75991	0.143157	-0.113364	-0.313256	0.111866	-0.0797605	-0.0454291
NGFRAP1	-0.862546	-0.265709	0.845135	-0.033511	0.617019	0.702157	-0.933914	-0.795408	-1.0024	0.0717521	-0.0466895	-0.0383044
GSTP1	-0.841366	-0.424668	1.30461	-0.0451808	-0.0506499	0.693513	0.167833	-0.245265	-0.823392	-0.357726	-0.0338771	0.737744
HSPB1	-0.984745	0.591641	1.24586	-0.110304	0.320772	0.6896	-0.606339	-0.833535	-1.00058	0.0626885	-0.0515338	-0.0114391
HINT1	0.0144725	-0.137688	0.832064	-0.0630936	-0.267475	0.685174	-0.189576	-0.42623	-0.0583318	0.360355	-0.235697	-0.189887
GAPDH	-0.809586	-0.376152	-0.0218423	0.27313	-0.537173	0.673759	0.363154	-1.19299	-0.243289	0.186371	-0.139761	-0.0615821
PTMA	0.0315532	0.0731402	0.0534607	0.174438	-0.40381	0.672518	-0.114812	-1.13048	-0.12328	0.213094	-0.321107	0.26035
MMP7	-0.133056	-0.209293	0.0786221	0.0404754	-0.280934	0.67069	-0.144956	0.0344582	-0.150039	0.0238883	-0.04671	0.0511536
HSPE1	-0.325607	-0.199746	0.658449	0.00231832	-0.138995	0.663869	-0.179967	-0.433603	-0.334928	-0.0227779	0.0399855	-0.0394391
HMGN1	-0.0755073	-0.293093	0.524599	-0.232398	-0.153296	0.659307	-0.0267411	-0.490972	-0.110762	0.0334533	-0.0933851	0.128993
NDUFA4	-0.706051	-0.339739	0.560657	-0.0480054	0.112163	0.647713	-0.316779	-0.492245	-0.517652	0.0648764	-0.0306535	-0.058342
MT-CO2	0.409453	0.124787	0.798299	-1.10005	-0.0767423	0.646777	0.380565	-0.617906	0.258251	-0.222918	0.0992328	0.212961
EPCAM	-0.178781	-0.179701	1.06632	0.0297891	-0.248633	0.64431	-0.189356	-0.160701	-0.180964	-0.00803773	-0.00106992	0.0172094
MDK	-0.822596	-0.465155	-0.145943	-0.166884	0.805032	0.642822	-0.954625	-0.613806	-0.971866	0.0166616	0.00689109	-0.0452563
CD9	-0.44211	0.261012	0.868946	-0.263937	-0.0757817	0.63774	0.0122	-0.421382	-0.486267	-0.100616	0.0517151	0.08192
SNRPE	-0.348767	-0.222422	0.0275339	0.0810684	-0.0172785	0.634394	-0.310776	-0.487483	-0.448537	0.0465202	-0.0653035	0.0470004
HIST1H4C	0.0912317	-0.217207	-0.051035	-0.188121	-0.0845854	0.633878	-0.202763	-0.044981	-0.131836	0.0623304	-0.0773062	0.0420769
PRDX6	-0.598775	-0.231429	0.274548	-0.0166312	0.135974	0.623763	-0.328761	-0.616593	-0.58537	-0.111807	0.0714995	0.0622588
MIF	-0.378061	-0.232731	0.505369	-0.0772172	-0.139973	0.617425	-0.0692772	-0.21971	-0.273886	0.120795	-0.136124	0.0534633
CLDN3	-0.146952	-0.177555	1.43642	0.00526832	-0.247036	0.615151	-0.162236	-0.157815	-0.172137	0.000734412	0.00132019	-0.00407907
C19orf33	-0.167153	-0.132354	0.222315	0.193282	-0.29679	0.614667	-0.202035	-0.153523	-0.206021	0.0143893	-0.0195365	0.0131789
S100A10	-1.08142	0.263839	0.0174697	-0.259742	-0.158829	0.594887	0.278299	-1.19742	-0.357219	0.166726	0.0771688	-0.469703
PAX8	-0.117083	-0.147875	0.228163	-0.0228405	-0.196885	0.593763	-0.136729	-0.141253	-0.163094	-0.00448864	0.0114006	-0.0149918
CLDN4	-0.149848	-0.163118	0.7478	0.0143645	-0.217457	0.593046	-0.161838	-0.15642	-0.170324	-0.0135308	0.0196187	-0.0149513
CXXC5	0.0769215	-0.131523	0.137146	-0.0969664	-0.146992	0.591457	-0.145564	-0.0777541	-0.176535	-0.0443418	-0.0806653	0.248242
CRIP2	-0.320605	0.985345	0.7402	-0.0648783	-0.140335	0.590968	-0.398795	-0.355453	-0.409792	0.0172762	-0.00150079	-0.0291968
TNNT1	-0.224113	-0.224396	-0.0829051	0.12928	-0.170883	0.589809	-0.237931	-0.176027	-0.240155	0.00266798	-0.0045117	0.00426721
PERP	-0.313175	-0.0141762	1.8471	-0.105578	-0.0936165	0.586388	-0.3246	-0.273176	-0.196469	0.0342873	-0.000682286	-0.0626541
TCEB2	-0.677948	-0.192736	0.739531	-0.125929	-0.125141	0.585808	0.0396193	-0.395209	-0.308215	0.000469143	-0.0994588	0.203066
C1orf186	-0.0365575	-0.137801	0.650542	-0.0341471	-0.206368	0.583202	-0.152348	-0.0551908	-0.14692	-0.00629398	0.00285973	0.00589402
MT-CO3	0.020214	0.0204688	0.677735	-0.98894	0.194165	0.577467	0.214973	-1.45237	-0.0157417	-0.202287	0.205294	-0.0430622
PPIA	-0.0665984	-0.22555	-0.100929	-0.16872	-0.187377	0.576858	0.0649092	-0.45053	-0.0994716	0.261622	-0.262334	0.0491785
MT-CO1	0.257615	0.0724856	0.703822	-1.38603	0.127873	0.573436	0.434516	-0.990291	0.342014	-0.17656	0.119515	0.0847688
COX5B	-0.512939	-0.086831	0.445362	-0.177641	-0.09158	0.571716	0.0814358	-0.473422	-0.364393	0.12601	-0.133591	0.0385273
PKM	-0.404208	-0.296648	0.768116	-0.264521	-0.181408	0.568378	0.384537	-0.622169	-0.319797	0.0900266	-0.0427408	-0.0805404
MZT2B	-0.333063	-0.294339	0.0320377	-0.225974	0.075928	0.564973	-0.235957	-0.147687	-0.213592	0.0915126	-0.142745	0.121745
ATP5G3	-0.381379	-0.392983	0.199026	-0.0827222	-0.118191	0.562835	0.0478731	-0.282135	-0.269491	0.0100214	-0.0720251	0.128968
BSG	-0.569109	-0.0840899	0.250905	-0.423606	0.236895	0.562569	-0.254115	-0.307927	-0.32932	-0.0745041	0.02691	0.0840037
ALDOA	-0.61471	-0.422519	0.253249	-0.192217	-0.0811583	0.559448	0.226662	-0.638199	-0.329563	0.111012	-0.0714551	-0.0608647
TSTD1	0.0203119	-0.387598	1.36569	-0.0104825	-0.27814	0.557815	-0.224591	-0.100764	0.143641	0.0271609	-0.0628731	0.0781828
IFI27	-0.638421	1.55677	1.47691	0.099976	-0.0929028	0.555467	-0.543535	-0.505046	-0.784708	-0.0435423	0.0272208	0.0255258
CUTA	-0.354188	-0.371413	0.527104	-0.207193	0.118459	0.554152	-0.366454	-0.0231354	-0.183147	0.103264	-0.0948541	0.0015906
PPDPF	-0.357446	-0.356402	0.825597	-0.291423	-0.0014784	0.550853	-0.249221	-0.683088	0.100892	-0.0745639	0.0526075	0.0314221
OCIAD2	-0.0177969	0.021958	0.461819	-0.00651184	-0.27278	0.550507	-0.35499	-0.155356	0.187801	0.113144	-0.0465969	-0.11582
MUC1	-0.117903	-0.129002	0.596861	-0.107381	-0.174155	0.548525	-0.103645	-0.0427326	-0.114173	0.029005	-0.0318717	0.0111685
CP	-0.131845	-0.0890316	1.08678	-0.0689848	-0.180276	0.546559	-0.145226	-0.123767	-0.149669	-0.00411699	0.00651268	-0.00566333
MT-ND4	0.211851	0.160576	0.77306	-1.19198	0.28934	0.546406	0.173596	-0.861188	0.00922811	-0.207376	0.10772	0.166523
RPL41	0.640374	-0.590743	-0.687867	-0.0167354	-0.0439828	0.544345	-0.634594	0.435896	0.27304	0.651947	-0.813722	0.450635
HSPD1	-0.291375	-0.159648	0.423426	-0.122894	0.0179836	0.54374	-0.183585	-0.372296	-0.330533	0.112467	-0.0577771	-0.0916298
NDUFB9	-0.292145	-0.0819755	0.583653	-0.130188	-0.0898471	0.54047	-0.112475	-0.343959	-0.214471	0.0583983	-0.0414536	-0.024094
PRDX5	-0.393578	-0.309693	2.12742	-0.187722	0.0919432	0.537311	-0.156357	-0.286644	-0.487052	-0.0725695	-0.0070869	0.150101
RPL39	0.844438	-0.648523	-0.752029	-0.102686	-0.0779678	0.534927	-0.286594	-0.183681	0.159629	0.717019	-0.755195	0.209059
HSP90AA1	-0.491612	-0.1769	1.89206	-0.494084	-0.0240198	0.532907	0.241083	-0.892652	-0.226388	-0.0437496	0.0837136	-0.0899267
SHFM1	-0.55168	-0.0391117	0.453699	-0.0936663	0.0701408	0.528868	-0.2145	-0.546384	-0.44033	0.0133312	-0.0150907	0.00603934
NPM1	-0.203305	-0.505106	-0.193272	-0.0887029	0.30703	0.523275	-0.422527	-0.924992	-0.450582	0.331932	-0.206542	-0.196574
EMX2	-0.170791	-0.157727	0.24672	-0.030402	-0.11068	0.522399	-0.17749	-0.160963	-0.180048	-0.00119782	0.00325138	-0.00442935
DEK	-0.226749	-0.156709	0.233032	-0.301593	-0.0914238	0.520883	0.124463	-0.502718	-0.144376	0.0534695	-0.0420788	-0.0136043
HMGN2	-0.118714	-0.431911	0.367913	-0.0872002	0.00623734	0.516674	-0.212769	-0.233775	-0.191548	0.130278	-0.194995	0.156467
HMGN3	-0.419053	-0.0824066	1.58214	-0.249115	0.0649907	0.511534	-0.105985	-0.329726	-0.41373	-0.075778	-0.0170318	0.176487
DMKN	-0.224239	-0.20745	1.07037	-0.0132912	-0.046972	0.507194	-0.258265	-0.225953	-0.257443	-0.00932646	-0.00373283	0.0250773
CARHSP1	-0.215422	-0.00270253	0.0837112	-0.145569	0.0623965	0.50515	-0.292883	-0.29018	-0.271316	-0.0139215	-0.0232008	0.073581
CHCHD2	-0.394154	-0.259812	0.597727	-0.206594	0.0140016	0.503849	-0.0997598	-0.449856	-0.198039	-0.0334092	-0.0199318	0.103283
YWHAE	-0.568832	0.0991169	0.672429	-0.247552	0.108573	0.502015	-0.0207592	-0.411155	-0.579126	0.0287478	-0.0312258	0.0103247
